# Supplementary material for: Variation in morpho-physiological and metabolic responses to low nitrogen stress across the sorghum association panel
Source: BMC Plant Biol. 2022 Sep 9;22:433. doi: 10.1186/s12870-022-03823-2 (PMC9461132; doi:10.1186/s12870-022-03823-2)
Supplement: Supplementary file 2 — Table S1. Plot-level values of morpho-physiological traits. [file 12870_2022_3823_MOESM2_ESM.xlsx]

## Sheet: TableS1
Table S1
Plot-level values of morpho-physiological traits. Chlorophyll and nitrogen content, and Specific leaf area were estimated based on PLSR models.
PlotID	Genotype	Treatment	Days to flowering	Yield	Flag leaf lenght (cm)	Flag leaf width (cm)	Leaf number	Plant height (cm)	Chlorophyll content (umol/m2)	Nitrogen contnt (%)	Specific leaf area (m2/kg)
5001	PI 656057	HN	82.79	536.4	45.7	9.1	15	128	464.84	3.14	85.31
5002	PI 656011	HN	75.79	1142.4	54.7	7.1	14	110	500.44	2.77	75.78
5009	BTx623	HN	67.79	671.2	38.1	5.6	12	82	568.22	2.88	73.87
5011	PI 533789	HN	72.79	184.2	51.5	6.4	15	82	623.51	3.52	78.8
5014	PI 534117	HN	54.79	642.6	37.5	5.2	12	77	609.08	3.16	81.49
5015	BTx623	HN	61.79	855	38.2	6.1	12	100	553.94	2.84	76.15
5016	BTx623	HN	61.79	662.4	31.6	4.1	11	101	558.42	2.73	68.17
5017	PI 533807	HN	70.79	754.8	38.4	6.2	12	82	395.38	2.58	84.41
5018	PI 533901	HN	70.79	668.8	53.5	6.7	11	88	342.06	2.37	96.12
5019	PI 597976	HN	61.79	563.2	56	3.6	10	190	487.76	2.73	92.33
5020	PI 533962	HN	70.79	NA	34.2	4.7	12	90	529.71	2.78	68.58
5022	BTx623	HN	60.79	249.2	52.5	5.4	10	62	564.35	3.01	76.86
5023	PI 656027	HN	70.79	397.2	47.7	7.4	10	78	430.65	2.58	93.49
5024	PI 656029	HN	64.79	593.6	25.3	3.4	13	97	525.02	2.53	72.76
5025	TX430	HN	68.79	196.8	31.8	4.3	14	92	366.59	2.64	89.51
5026	PI 656095	HN	68.79	208	42.7	3.5	10	136	185.22	1.35	100.68
5027	PI 576386	HN	70.79	187.6	51.2	2.9	12	130	503.59	3.02	75.83
5028	PI 656044	HN	70.79	NA	44.7	6.8	11	100	464.79	2.68	92.65
5029	PI 656037	HN	65.79	1266.2	51.3	8	14	163	574.85	2.89	75.62
5030	PI 656117	HN	74.79	388.8	53.3	8.4	9	85	576.97	2.79	61.19
5031	PI 533755	HN	63.79	NA	31.9	4.1	10	87	316.07	2.36	89.25
5032	PI 533766	HN	56.79	NA	34.6	3.6	11	85	536.42	3.45	85.85
5033	PI 533821	HN	62.79	NA	40.5	5.3	13	133	382.17	2.9	106.42
5034	PI 655979	HN	65.79	152.6	58.1	4.8	11	92	411.45	2.77	86.15
5035	PI 533769	HN	52.79	NA	40.7	5.7	10	78	526.62	2.97	86.08
5036	PI 656076	HN	57.79	657.6	37.1	7.5	12	119	451.79	2.92	73.96
5037	BTx623	HN	64.79	981.2	57	4.1	12	122	262.71	2.19	94.58
5038	PI 656041	HN	70.79	445.2	48.8	4.1	16	125	311.54	2.32	87.79
5039	PI 656020	HN	57.79	235.2	42.2	3.1	11	80	498.37	2.51	72.96
5040	PI 655976	HN	61.79	887.4	48	5	13	86	526.67	2.87	69.26
5041	BTx623	HN	60.79	242.2	38.2	5	10	88	536.59	2.95	71.32
5043	PI 656079	HN	67.79	252	43.8	4.8	13	128	371.21	3.02	97.37
5044	PI 656072	HN	75.79	599.5	53.9	6.7	16	99	411.39	2.9	86.9
5045	PI 533980	HN	68.79	347.2	54.1	6.5	13	72	337.24	2.11	88.12
5046	BTx623	HN	65.79	NA	27.5	3.4	11	98	288.86	2.36	101.66
5047	PI 534124	HN	78.79	NA	NA	NA	15	162	316.22	2.5	95.74
5048	PI 595718	HN	64.79	NA	44.2	4	12	282	365.21	2.38	80.6
5049	PI 542718	HN	71.79	376.2	41	3.4	8	128	483.7	3.43	92.56
5050	PI 533800	HN	68.79	610.3	48.4	5.6	16	82	530.69	3	70.11
5051	PI 656118	HN	61.79	NA	37	3.5	12	121	298.27	2.46	91.71
5052	PI 534115	HN	62.79	340	46.5	6.6	14	90	459.76	2.43	83.76
5053	PI 656043	HN	65.79	1142.4	52.5	8.2	13	183	445.71	2.6	100.92
5054	PI 533838	HN	52.79	89.1	46.5	3.7	12	80	585.03	3.26	81.36
5055	PI 601816	HN	66.79	148.8	47.9	6.2	13	201	456.96	2.67	81.8
5056	PI 656111	HN	66.79	1162.2	43.7	5.2	12	150	203.39	2.46	111.75
5057	PI 533936	HN	60.79	388.8	30.8	2.7	12	75	589.19	3.16	76.24
5058	PI 656081	HN	55.79	362.7	44.5	3.7	7	138	491.55	3.15	77.45
5059	PI 656100	HN	67.79	NA	45.1	7	NA	NA	392.17	2.58	79.03
5060	PI 542406	HN	59.79	NA	30	5.5	12	93	534.05	3.1	71.76
5061	PI 655981	HN	61.79	404.8	45	4.8	14	108	473.32	3.14	80.89
5062	PI 597951	HN	50.79	409.4	38.3	3.6	7	92	478.17	3.4	93.63
5063	PI 656092	HN	74.79	741.6	30.4	3.7	16	281	317.12	2.59	105.16
5064	PI 276837	HN	59.79	304	30	3	9	140	549.86	3.48	89.33
5065	PI 656016	HN	66.79	319.5	36.2	4.4	14	97	556.47	3.03	65.13
5066	PI 576437	HN	60.79	700.9	42.5	4.8	12	159	620.02	3.79	87.94
5067	PI 534144	HN	63.79	954	26	5	11	150	609.66	2.81	78.73
5068	BTx623	HN	56.79	775.6	36.5	4.5	11	90	523.87	2.89	87.17
5069	PI 576352	HN	62.79	315.7	17.5	5.4	10	75	651.33	3.42	77.66
5070	PI 655975	HN	62.79	1011.4	28.5	3.3	14	79	556.27	3.08	71.08
5071	PI 533924	HN	68.79	213.4	38.6	5.2	12	69	557.43	3.34	76.81
5072	PI 595739	HN	61.79	NA	NA	NA	NA	NA	713.5	2.91	74.37
5074	PI 659695	HN	56.79	736.1	39.3	4.7	12	80	583.48	3.07	75.38
5075	PI 597982	HN	61.79	NA	29.1	3.3	12	99	615.4	3.35	92.36
5076	PI 656032	HN	56.79	NA	41.5	3.9	10	175	442.28	2.79	90.82
5077	PI 656055	HN	61.79	820.8	45.8	6.4	13	90	567.92	2.87	79.21
5078	PI 656121	HN	58.79	631.8	29.7	3.2	10	85	567.8	3.05	85.32
5079	PI 656000	HN	56.79	671.5	32.6	6.1	11	83	660.56	3.04	73.57
5080	PI 533915	HN	61.79	520.8	24.3	5	11	152	365.25	2.87	97.46
5081	PI 656104	HN	55.79	386.4	31	3.6	9	118	449.81	3.17	96.75
5082	PI 651496	HN	74.79	535.5	26.6	4.7	14	249	318.18	2.25	82.7
5083	PI 595745	HN	56.79	NA	45.5	3.4	8	128	560.41	3.4	79.26
5084	PI 656060	HN	58.79	611.8	31.6	3.5	11	87	458.56	2.75	76.95
5086	PI 656022	HN	67.79	NA	NA	NA	NA	NA	438.33	2.61	69.29
5087	BTx623	HN	58.79	1044.4	47.9	4.9	11	108	585.82	2.91	71.59
5088	PI 656080	HN	63.79	193.2	49.5	4.8	9	60	481.3	3.2	80.33
5089	PI 656090	HN	64.79	135	33.9	3.3	11	103	599.79	3.16	57.81
5090	PI 533842	HN	74.79	48	49.8	5.7	12	77	399.4	2.68	81.21
5091	PI 656018	HN	68.79	1218.6	44.3	4.5	14	97	519.22	2.76	77.78
5092	PI 533759	HN	59.79	762.5	41.5	5.6	8	57	502.83	2.52	78.91
5093	PI 533987	HN	56.79	756.5	41	5	10	88	425.75	3.04	91.63
5095	PI 576376	HN	61.79	382	46.1	5.2	12	85	669.2	3.1	65.6
5096	PI 656093	HN	68.79	121	46.8	3.8	11	157	268.57	2.77	99.46
5097	PI 533957	HN	54.79	695.2	48.3	4.5	9	71	617.83	3.14	77.03
5098	BTx623	HN	59.79	NA	NA	NA	NA	NA	579.36	2.77	73.16
5099	PI 656007	HN	63.79	NA	38.4	3.9	13	137	591.12	3.08	73.44
5100	BTx623	HN	58.79	787.5	41.5	4.8	10	128	455.59	3.27	96.3
5101	PI 656110	HN	71.79	921.6	40.6	4.8	15	110	448.52	2.64	86.11
5102	PI 533998	HN	52.79	NA	27.3	5.1	8	77	577.46	3.33	85.67
5103	PI 534009	HN	75.79	450.5	37.9	4.8	12	70	387.11	2.46	85.92
5104	PI 534163	HN	74.79	110.6	30.6	4.5	14	82	434.45	2.62	82.87
5105	PI 655996	HN	61.79	NA	43.6	6.1	13	98	477.33	2.81	82.77
5106	PI 533794	HN	63.79	578.4	52.6	7.4	13	91	526.4	2.92	82.64
5107	BTx623	HN	59.79	352	25	4.1	7	89	557.87	2.98	70.17
5108	PI 629040	HN	66.79	490.5	37.4	4	13	91	543.38	3.01	76.48
5109	PI 656008	HN	67.79	714.7	42.4	6.7	13	118	504.11	2.88	75.76
5110	PI 533997	HN	55.79	1168.2	45	5.2	8	127	554.82	3.36	81.9
5111	PI 533970	HN	56.79	NA	40	4.6	11	82	478.54	2.87	76.35
5112	PI 656003	HN	56.79	NA	42.4	5	9	53	699.98	3.45	74.42
5113	PI 533956	HN	61.79	193.9	27.5	6.7	11	77	603.36	3.44	64.8
5114	PI 656012	HN	64.79	1302.4	42.3	7.8	13	110	631.41	3.07	73.66
5115	PI 656087	HN	54.79	875.2	41	5.5	12	99	602.29	2.77	72.78
5116	PI 533845	HN	63.79	662.5	25.4	4	10	80	444.58	2.97	72.94
5117	PI 534145	HN	49.79	569.8	38	4.1	8	95	531.95	3.29	90.38
5118	PI 656105	HN	59.79	569.1	52.6	5.7	11	57	199.8	2.77	113.11
5119	PI 598069	HN	75.79	129.5	45.4	4.8	13	192	621.66	3.12	69.13
5120	PI 576426	HN	65.79	NA	45	5	14	100	407.1	2.48	84.12
5121	PI 656030	HN	48.79	296.8	46.2	4.8	7	80	463.84	2.93	85.5
5122	PI 533938	HN	54.79	NA	41	4.1	12	202	521.43	3.01	68
5123	PI 607931	HN	63.79	757.5	38	4.2	10	83	422.08	2.7	90.5
5124	PI 576349	HN	65.79	NA	NA	NA	NA	NA	550.86	3.62	68.28
5125	PI 595720	HN	73.79	NA	59.7	5.8	17	88	494.22	3.05	72.87
5126	PI 656114	HN	66.79	188	49.8	7.5	12	110	601.34	3.68	96.03
5127	PI 656026	HN	56.79	424.6	43.5	4	9	70	440.18	2.97	81.35
5128	BTx623	HN	68.79	147.6	31.1	3.6	13	87	335.23	2.76	92.91
5129	PI 533940	HN	59.79	354.2	29.5	3.6	10	140	237.58	2.07	89.97
5130	PI 655995	HN	70.79	70.5	45.8	5.9	13	213	419.11	3.15	99.41
5131	PI 576375	HN	63.79	1345.5	49.7	6.2	12	110	653.36	3.4	79.43
5133	PI 576348	HN	62.79	NA	36.4	3.9	11	92	621.61	3.12	78.63
5134	PI 533927	HN	68.79	52.8	39.9	4.2	11	170	535.98	2.97	73.87
5135	PI 576130	HN	74.79	386.4	52.7	5.2	14	260	338.35	1.7	90.11
5136	PI 656031	HN	66.79	765.8	41.6	6.3	14	124	456.31	2.21	73.43
5137	BTx623	HN	68.79	743.4	52.3	6.2	11	80	590.99	3.06	68.12
5139	PI 533761	HN	64.79	NA	46.5	6.7	12	101	523.47	3.24	69.82
5140	PI 534046	HN	55.79	2492.7	33.8	4.1	9	70	729.54	3.52	70.83
5141	PI 533965	HN	64.79	494.1	34.6	5	11	77	531.69	2.81	85.36
5142	PI 534047	HN	50.79	894.6	34	3.8	9	70	679.12	3.29	78.16
5143	PI 655971	HN	61.79	408.1	35.1	3.8	12	103	481.12	2.78	74.87
5144	PI 655974	HN	63.79	644.8	43.5	6.6	11	138	624.76	3.11	63.19
5145	PI 533776	HN	62.79	NA	50.1	4.5	7	122	385.09	2.68	91.96
5146	PI 533866	HN	64.79	673.6	33.3	5	11	95	332.85	2.46	93.95
5147	PI 533903	HN	68.79	NA	43.5	7.1	14	113	431.8	2.37	71.2
5148	PI 548797	HN	66.79	760.8	47.7	6.4	13	91	519.24	2.76	78.89
5150	PI 656036	HN	56.79	NA	31.1	3.7	13	110	431.5	2.51	79.91
5151	PI 656107	HN	69.79	NA	39.6	6.3	10	101	452.84	2.53	83.14
5152	PI 595743	HN	72.79	214.2	39.7	3.1	12	87	491.15	2.93	81.52
5153	PI 533814	HN	70.79	NA	42	5.8	12	70	485.62	3.08	74.11
5154	PI 565121	HN	66.79	NA	34.5	6.5	13	112	411.13	2.94	82.5
5155	PI 597946	HN	56.79	705.6	35.6	2.5	8	108	427.16	3.19	98.51
5156	PI 656040	HN	77.79	204	33.4	4.5	12	83	335.4	2.4	101.55
5157	PI 533799	HN	61.79	591.6	33.4	6.1	12	79	418.22	2.56	80.99
5158	PI 597958	HN	64.79	608	34	5.5	10	85	381.72	2.39	76.63
5160	PI 533954	HN	52.79	237	41	5	10	91	530.66	3.04	73.66
5161	PI 656116	HN	49.79	551.1	46.5	3.5	7	73	425.7	3	93.49
5163	BTx623	HN	66.79	NA	32.4	3.2	14	100	288.06	2.31	104.39
5168	TX430	HN	64.79	574	26.2	4.2	12	90	499.51	2.86	84.69
5169	PI 595740	HN	74.79	301.6	30.5	5.6	16	142	405.95	2.49	83.48
5170	PI 656106	HN	62.79	837.2	50.7	8.5	11	108	522.45	2.69	80.34
5171	PI 574455	HN	70.79	732.2	49.5	7	11	69	439.62	2.6	82.39
5172	TX430	HN	62.79	208	29.8	4.7	11	90	435.69	2.95	84.3
5173	PI 641874	HN	61.79	289.8	38.2	4	9	68	333.68	2.5	84.85
5174	PI 656097	HN	75.79	192.8	NA	NA	13	130	504.05	2.75	78.21
5175	BTx623	HN	62.79	979.5	37.4	5.5	10	118	526.47	2.72	70.73
5177	PI 656035	HN	62.79	303.8	38	5.3	14	79	588.84	2.78	67.95
5178	PI 655997	HN	62.79	NA	38.4	4.5	8	228	322.32	2.88	101.26
5179	PI 576428	HN	62.79	283	42	5.4	10	81	417.49	2.9	90.65
5180	PI 576381	HN	63.79	NA	59.5	5.6	11	75	492.85	3.01	78.39
5181	PI 597967	HN	68.79	586.3	45	5.7	11	90	351.83	2.33	94.63
5182	PI 533989	HN	72.79	334.1	38.3	5.6	12	97	278.74	2.07	85.24
5183	PI 656053	HN	65.79	764.4	40.8	4.2	11	80	485.56	2.75	76.52
5184	PI 597971	HN	59.79	540	36.6	6.2	9	98	529.72	3.03	62.97
5185	PI 576399	HN	61.79	754.8	27.1	3.5	10	153	609.48	3.66	99.01
5186	BTx623	HN	63.79	937.6	24.5	4.1	13	120	580.84	2.75	74.74
5187	PI 533839	HN	65.79	57	41	3.6	8	130	209.88	2.14	109.18
5188	PI 659691	HN	74.79	422.8	73.2	7.3	16	118	306.47	2.52	101.54
5189	BTx623	HN	62.79	766.7	37	5.4	13	108	549.48	2.93	73.58
5190	BTx623	HN	64.79	NA	42	5.8	9	77	554.47	3.05	61.99
5194	PI 656001	HN	70.79	721.5	36.5	5.6	13	95	296.5	2.33	92.56
5195	PI 659696	HN	64.79	464.8	31.5	5.7	12	128	398.94	2.22	83.18
5198	PI 533754	HN	59.79	282	36.8	3.3	10	100	432.29	2.93	87.78
5199	PI 656094	HN	55.79	822	57	5.3	10	122	366.39	2.67	89.94
5200	PI 533967	HN	65.79	416.4	34	5.5	11	85	387.85	2.59	79.92
5201	PI 534037	HN	57.79	876	45	4.1	8	122	555.53	2.63	87.03
5202	PI 533964	HN	61.79	NA	29.4	3.8	14	80	483.55	2.8	74.63
5203	PI 655992	HN	49.79	NA	45.1	4.6	13	123	506.31	2.99	90.14
5204	BTx623	HN	57.79	1067.2	43.8	5	12	97	560.26	2.94	71.08
5205	PI 656062	HN	68.79	NA	61.6	7	11	107	540.68	2.98	64.59
5206	PI 656002	HN	61.79	707	47.3	4.6	12	81	525.45	2.83	70.13
5207	PI 533949	HN	49.79	802.8	38.7	3.7	9	91	618.84	3.28	75.92
5208	PI 533758	HN	63.79	543.6	40.5	6.5	10	100	405.53	2.59	86.62
5209	PI 576364	HN	55.79	996.2	20.5	3.4	10	83	381.54	3.31	100.69
5210	BTx623	HN	55.79	593.6	37.5	3.9	10	90	619.02	2.99	70.92
5211	BTx623	HN	56.79	781.2	26.3	3.8	10	90	559.57	3.06	84.7
5212	PI 533939	HN	59.79	860.4	36.9	5.4	10	140	466	2.92	83.82
5213	BTx623	HN	58.79	649.6	38	5	12	113	588.59	2.86	80.39
5214	PI 656109	HN	54.79	517.4	23	4.4	8	62	675.05	3.42	80.06
5216	PI 152651	HN	39.79	NA	43	4.6	7	118	484.8	3.31	92.87
5217	PI 533985	HN	60.79	924	38.8	5.9	12	91	365.7	2.96	84.74
5218	PI 656091	HN	70.79	459.8	52	6.3	16	80	540.89	2.85	78.62
5219	PI 533996	HN	55.79	517.4	31.5	6.3	9	82	552.39	3.28	89.97
5220	PI 534148	HN	62.79	196.8	38.8	4.4	14	110	521.99	3.05	69.45
5221	BTx623	HN	62.79	759.2	30.2	4.5	11	110	439.21	2.64	77.75
5222	PI 656049	HN	64.79	1056.6	40	6	15	155	633.73	2.98	74.16
5223	PI 533855	HN	62.79	649.5	43.6	4.8	12	80	389.56	2.66	89.97
5224	BTx623	HN	58.79	NA	31.3	2.4	8	118	439.52	2.7	90.62
5225	PI 656119	HN	55.79	162.6	44.5	4.6	10	110	618.13	3.13	70.51
5226	PI 17548	HN	56.79	930.6	35	4.3	11	232	345.98	2.47	102.81
5227	PI 655977	HN	62.79	729.6	25.5	4.9	9	66	456.67	2.81	83.25
5228	PI 534123	HN	65.79	NA	48	3.9	10	110	395.22	2.66	94.33
5229	PI 576435	HN	60.79	NA	47	6.6	11	102	372.38	2.73	89.39
5230	PI 595702	HN	58.79	546	37.5	4.5	10	117	598.32	3.05	69.24
5231	PI 597960	HN	65.79	756.5	22.5	4.3	12	191	258.61	2.5	104.09
5233	PI 576345	HN	62.79	808.8	35	5.1	15	120	498.4	2.6	72.18
5234	PI 564165	HN	74.79	133.2	36.8	6	14	97	408.47	2.74	73.34
5235	PI 656059	HN	64.79	849	44.6	6.4	11	78	517.19	2.64	71.29
5236	PI 533948	HN	60.79	921.4	36.2	5.5	13	110	491.3	2.86	75.64
5237	PI 656052	HN	51.79	534.6	21.6	4.4	13	78	416.58	2.75	98.03
5238	PI 533911	HN	58.79	637.5	31.7	5.7	9	62	582.4	2.59	75.98
5239	PI 533913	HN	59.79	259.2	35.5	5.3	11	72	583.75	3.44	76.17
5240	PI 655972	HN	65.79	826.2	45	6.8	11	85	525.62	3	84.84
5241	PI 597957	HN	66.79	NA	36.5	5.2	14	175	411.6	2.94	79.81
5242	PI 564163	HN	64.79	NA	46.8	6.4	15	92	521.45	2.91	75.66
5243	PI 533878	HN	56.79	NA	29	3	13	80	540.93	2.81	73.08
5244	BTx623	HN	59.79	868.4	44.1	4.8	11	82	542.63	2.78	84
5245	PI 655978	HN	65.79	360	59.2	5.3	12	88	342.27	2.56	91.83
5246	PI 534108	HN	61.79	690.8	35.6	5.1	13	99	338.83	2.57	96.94
5247	PI 656070	HN	75.79	277.2	34	5.4	15	81	382.89	2.21	76.8
5248	PI 534097	HN	57.79	744	33	3.2	12	75	648.22	2.99	72.49
5249	PI 533976	HN	56.79	NA	33	4.2	11	80	440.02	2.86	97.2
5252	PI 656017	HN	86.79	96	24.3	5.2	19	150	349.84	2.97	104.06
5253	PI 533986	HN	58.79	1715.8	56.1	5.5	11	98	326.21	2.54	92.36
5255	PI 576393	HN	55.79	NA	46.5	3.7	5	53	601.2	3.64	93.08
5256	PI 561072	HN	64.79	296.5	44.5	7.1	13	103	546.1	2.79	62.76
5257	PI 534127	HN	60.79	191.4	37.6	3.8	11	112	643.99	3.23	73.11
5258	PI 641849	HN	49.79	288.3	44.5	3.6	8	190	257.76	2.72	104.15
5259	PI 656069	HN	74.79	276.8	34.4	6.4	14	70	518.79	2.78	66.75
5260	PI 533943	HN	65.79	236.8	31	3.6	15	92	432.64	2.97	79
5261	PI 534155	HN	65.79	440	43	7	13	92	597.87	3.25	82.79
5262	PI 533841	HN	61.79	426	38.4	5.2	10	157	400.38	2.89	96.6
5263	PI 576337	HN	59.79	545.7	34	5	12	103	555.51	2.93	80.22
5264	PI 576380	HN	65.79	NA	34.3	5.9	16	123	538.59	2.62	70.55
5265	PI 656024	HN	74.79	445.5	42.3	5.8	13	157	539.26	2.79	69.87
5266	PI 656058	HN	66.79	949.2	33.2	5	12	91	613.21	2.78	58.22
5269	PI 597973	HN	61.79	267.8	50	5.9	14	110	610.84	3.16	77.59
5270	PI 656039	HN	68.79	862	39.7	7.8	14	120	501.22	2.83	86.46
5271	PI 534133	HN	66.79	432.6	42.7	4.7	12	91	549.95	2.95	83.95
5272	PI 595714	HN	62.79	736.1	37.2	4.1	8	70	366.78	2.45	93.88
5273	PI 642793	HN	66.79	462	38.8	6.9	13	85	494.74	2.59	73.11
5274	PI 656019	HN	52.79	614.9	56.4	6.4	10	80	525.77	2.96	82.74
5275	PI 656021	HN	59.79	808	30.5	4.8	11	82	593.92	3.02	79.08
5277	PI 533955	HN	61.79	404.3	37.1	5	11	85	638.3	3.17	69.82
5278	PI 533921	HN	62.79	716.4	26	4.2	14	130	287.56	2.38	95.32
5279	BTx623	HN	61.79	612.8	30.5	4	11	109	332.84	2.02	95.49
5280	PI 576425	HN	57.79	NA	39.6	4.3	10	60	346.29	2.71	88.17
5281	PI 597949	HN	75.79	NA	32.1	4.3	14	93	466.83	2.76	85.77
5282	PI 533856	HN	74.79	407.4	61.5	6.4	14	82	440.37	2.58	73.41
5283	PI 533752	HN	61.79	712.5	42.5	5.5	14	88	460.9	2.94	78.46
5284	PI 656120	HN	60.79	NA	34.2	6	12	80	485.36	2.97	77.44
5287	PI 656025	HN	55.79	568.7	39.1	6.6	10	99	487.75	2.64	69.48
5288	PI 656005	HN	57.79	644.4	46.1	5	12	71	591.89	2.97	70.21
5289	PI 656089	HN	52.79	316.8	36	5	12	151	513.21	3.07	68.91
5290	PI 656078	HN	58.79	40	29.2	3.3	11	80	671.37	3.35	76.84
5291	PI 534132	HN	61.79	385.6	53.4	7.2	11	83	677.63	3.37	69.88
5292	BTx623	HN	59.79	724	24.5	3.5	12	100	489.75	2.92	81.81
5293	PI 656099	HN	57.79	NA	33.4	3.7	11	87	423.11	3.09	91.44
5294	PI 659753	HN	64.79	NA	40.7	5.1	10	100	543.82	2.72	79.05
5295	PI 576394	HN	58.79	NA	34	4.8	13	89	575.17	3.09	69.02
5296	PI 597961	HN	57.79	668.8	45	6.7	10	73	406.76	3.1	96.92
5297	PI 655999	HN	62.79	64	47	4.2	10	180	275.52	3.03	100.35
5300	PI 656108	HN	54.79	788.7	46.3	6.4	9	102	653.96	3.4	67.66
5302	PI 642791	HN	64.79	543	32.4	4.5	13	93	537.03	2.92	70.65
5303	PI 655973	HN	62.79	1106.6	47	7.9	13	185	418.74	2.9	76.54
5304	BTx623	HN	58.79	431.2	36.5	4.5	11	90	546.21	2.62	72.81
5305	PI 656096	HN	56.79	302.4	56.7	3.9	11	132	458.7	3.11	85.23
5308	PI 534063	HN	56.79	147.5	39.8	4.1	12	146	517.82	3.15	71.8
5309	PI 597950	HN	52.79	62.1	27.4	4.3	10	150	377.63	3.08	93.77
5310	PI 597972	HN	56.79	501.8	46.4	5.6	11	92	572.64	2.96	73.01
5311	PI 576401	HN	65.79	534	39.1	6.4	14	130	431.73	2.8	84.59
5312	BTx623	HN	62.79	478	38	5	12	110	410.18	2.53	94.37
5313	PI 609456	HN	86.79	NA	25	6.5	18	270	374.05	2.42	90.82
5314	PI 656004	HN	64.79	1001.3	47	4.4	13	79	511.67	2.79	81.49
5315	PI 534157	HN	65.79	579	37.2	7.2	14	91	442.6	2.64	80.39
5316	BTx623	HN	59.79	630	25.7	3.6	13	98	527.95	2.82	74.07
5317	PI 534099	HN	62.79	899.6	41	5.4	14	82	378.19	2.53	85.09
5318	PI 595741	HN	55.79	282.6	42	3.8	12	78	410.94	2.89	83.5
5319	PI 656068	HN	62.79	NA	28.2	6.5	15	92	512.97	3.03	70.5
5320	PI 656028	HN	70.79	NA	22.9	4.7	18	273	355.68	2.67	96.55
5321	PI 564164	HN	66.79	633.1	34.1	5.6	15	99	386.67	2.61	82.47
5322	PI 576418	HN	64.79	682.2	35.6	4.5	12	124	439.1	2.78	87.74
5323	BTx623	HN	57.79	716	40.6	5	13	100	501.28	2.94	80.84
5324	PI 656088	HN	62.79	NA	38	4.7	12	163	616.63	3	72.33
5325	PI 656046	HN	62.79	572	49.5	7	13	121	429.12	2.97	74.59
5326	PI 656014	HN	66.79	335	53.8	4.9	12	179	298.1	2.17	96.19
5327	PI 329435	HN	65.79	323.1	63.1	7.8	14	83	512.56	2.51	71.49
5328	PI 595699	HN	62.79	205.2	36	5.4	11	78	650.23	2.96	56.06
5329	PI 534116	HN	60.79	429.6	32	4	10	75	667.15	3.51	73.62
5331	PI 329440	HN	60.79	753.6	37.1	4.6	12	73	573.1	3.07	66.33
5332	PI 597968	HN	61.79	NA	49.3	5.4	10	92	725.98	3.54	68.04
5334	PI 533937	HN	57.79	148.4	21	2.5	11	91	659.92	3.08	65.09
5335	PI 576385	HN	54.79	979	43.4	5.3	12	152	453.31	2.9	77.96
5336	PI 576339	HN	57.79	401.8	34	5.1	12	100	595.54	2.82	67.15
5338	PI 656071	HN	71.79	905.3	32.5	6.6	15	122	466.94	2.82	74.96
5339	PI 642992	HN	66.79	1076.4	36	5.5	15	253	342.16	2.85	94.07
5340	PI 656051	HN	67.79	1020.6	46.5	7.2	14	140	442.44	2.56	72.94
5342	BTx623	HN	59.79	891.1	37.5	5.2	12	110	511.28	2.89	76.81
5343	PI 656006	HN	66.79	1045.5	48.5	5.5	14	80	454.59	2.83	74.17
5344	PI 655998	HN	55.79	393	44.5	3.6	10	60	547.36	3	77.75
5345	PI 533910	HN	62.79	NA	43.5	5.8	10	72	533.14	3.3	82.24
5346	PI 533979	HN	55.79	NA	41	4.5	12	110	489.69	2.86	82.29
5347	PI 533972	HN	66.79	1035	54.2	7.9	12	122	364.2	2.36	99.62
5348	PI 534114	HN	63.79	686.4	38.6	5.6	13	83	265.05	2.03	101.11
5349	PI 576396	HN	61.79	716.8	40.5	5.2	14	86	566.8	3.48	81.66
5350	PI 552861	HN	62.79	882	30.8	3.5	12	82	570.33	3.04	67.51
5351	PI 534135	HN	75.79	152.1	40.9	4.9	16	62	452.72	2.31	89.37
5352	BTx623	HN	58.79	573.3	33.5	4.1	12	95	578.97	3.33	74.34
5353	PI 533863	HN	61.79	707.7	37.5	5	11	132	419.36	3.09	98.05
5354	PI 656050	HN	59.79	342.5	46	6.1	12	284	381.56	2.45	92.62
5355	PI 656048	HN	65.79	569.8	32.6	3.7	14	120	458.19	2.45	78.01
5356	PI 534101	HN	59.79	884.4	35.4	4.1	13	175	593.31	3.11	82
5357	PI 595744	HN	59.79	822.4	26.5	4	12	106	503.61	2.91	97.49
5358	PI 533912	HN	55.79	NA	46	4	7	85	498.95	3.33	93.77
5359	PI 655994	HN	58.79	NA	36.5	6.5	12	245	503.82	2.94	73.79
5360	PI 656061	HN	70.79	NA	36.4	3.9	14	100	402.53	2.46	91.18
5361	PI 659694	HN	65.79	970	45	4.7	12	110	351.03	2.2	76.1
5362	PI 629059	HN	59.79	1094	47.5	5.1	12	83	481.18	2.67	72.17
5363	BTx623	HN	61.79	1011.6	30.5	4	12	98	559.89	2.82	73.51
5364	PI 533785	HN	61.79	473.1	39.6	5	11	95	564.49	2.79	79.64
5365	PI 561073	HN	72.79	NA	39.3	4.2	16	118	408.25	2.76	73.77
5366	PI 597965	HN	55.79	879.2	25.5	5	14	112	451.55	2.98	83.71
5367	PI 534053	HN	62.79	745.8	42.5	4.2	13	85	265.49	2.24	95.82
5368	PI 656077	HN	55.79	247.2	41	2.8	11	153	318.39	2.28	89.52
5369	PI 534112	HN	61.79	836	53	6.8	13	92	420.45	2.43	90.09
5370	PI 576387	HN	55.79	868	32	4	14	118	440.36	2.59	93.03
5371	PI 656102	HN	51.79	NA	22.5	4	7	90	626.56	3.45	73.37
5372	BTx623	HN	62.79	NA	48	4.4	13	92	640.87	3.24	61.46
5373	PI 642998	HN	62.79	254.8	55	6.6	11	288	497.4	2.96	90.73
5374	PI 533750	HN	58.79	551.2	48	4.5	10	70	537.9	2.94	88.32
5375	PI 533824	HN	64.79	478	42.1	5.8	13	75	453.44	2.71	90.45
5376	PI 576340	HN	62.79	NA	34	4.4	13	119	518.45	2.88	78.17
5381	PI 561472	HN	68.79	963	42.7	6.1	13	170	323.61	2.4	85.48
5382	PI 597964	HN	68.79	686	44.6	8.1	13	105	507.2	2.64	77.01
5383	PI 585295	HN	66.79	584.1	49.7	5.2	13	88	467.8	2.76	83.12
5384	PI 534054	HN	64.79	NA	50	4.5	11	102	287.03	2.53	103.4
5386	PI 534021	HN	75.79	646.5	NA	NA	13	83	373.47	2.52	76.61
5387	PI 656086	HN	66.79	506	36.4	3.9	14	135	407.61	2.78	94.02
5388	PI 533919	HN	62.79	543.2	60	6	11	77	630.61	3.5	71.12
5389	BTx623	HN	59.79	712.5	29	3.8	12	101	497.71	2.77	73.31
6001	BTx623	LN	68.79	462.6	34	3.8	11	95	490.59	2.77	83.97
6002	BTx623	LN	64.79	NA	31.5	4.5	10	89	597.91	2.45	71.64
6003	PI 656110	LN	70.79	94.2	47.6	5.3	12	62	475.77	2.48	98.14
6008	PI 656036	LN	75.79	NA	41.8	4.2	11	125	307.55	2.48	98.8
6009	PI 533927	LN	68.79	69	40.6	5.2	14	178	482.46	2.79	100.43
6010	BTx623	LN	67.79	NA	32	5	13	108	549.34	2.49	82.98
6011	PI 656061	LN	75.79	72.6	38.3	4.3	12	96	557.55	2.82	80.64
6014	PI 655976	LN	68.79	273	44.4	4.4	14	83	444.73	2.56	83.47
6015	PI 595699	LN	75.79	254.4	36.7	4.4	13	75	291.03	1.75	94.59
6016	PI 642793	LN	72.79	137.4	26.7	4.8	13	80	401.92	2.34	87.63
6017	PI 533996	LN	65.79	NA	35.8	5	12	81	375.64	2.39	80.2
6018	PI 656023	LN	72.79	280.2	24.3	2.9	12	161	303.62	1.88	82.52
6019	PI 533821	LN	72.79	147	36.6	4.4	14	93	361.8	2.32	100.53
6021	PI 656115	LN	68.79	NA	32.6	3.8	13	76	497.54	2.69	82.01
6022	PI 656039	LN	71.79	NA	31.8	8.3	14	132	386.08	2.55	75.21
6023	BTx623	LN	66.79	474	30.6	4.5	14	100	479.04	2.9	76.06
6024	PI 597971	LN	70.79	262.2	32.4	5.2	13	85	444.38	2.68	72.79
6025	PI 656053	LN	74.79	527.4	51	5.9	15	70	344.74	2.38	88.3
6026	PI 656007	LN	71.79	NA	41.6	5.5	14	88	414.8	2.66	67.61
6027	PI 656012	LN	75.79	117	NA	NA	17	130	416.24	2.29	87.05
6028	PI 534163	LN	72.79	NA	26.6	4.3	14	79	451.56	2.8	82.51
6029	PI 656081	LN	55.79	NA	49.8	5	8	120	513.1	2.94	75.62
6030	PI 533956	LN	59.79	241.2	44.6	3.7	11	128	429.49	2.8	90.95
6031	PI 656028	LN	68.79	90	30.2	5.8	15	282	293.52	2.02	100.8
6032	PI 534047	LN	49.79	213.6	39.7	4.1	10	73	514.36	2.85	85.01
6033	PI 656003	LN	65.79	NA	39	3.5	15	140	473.41	2.49	88.13
6034	PI 576333	LN	59.79	NA	43	5.2	13	85	558.75	2.65	76.4
6035	BTx623	LN	61.79	349.2	35.5	5	12	112	439.66	2.4	82.87
6036	PI 656108	LN	54.79	209.4	53.6	5.2	12	97	619.31	3.28	70.94
6037	PI 655977	LN	66.79	381.6	33	6.1	11	60	561.56	2.95	77.7
6040	PI 655975	LN	67.79	NA	54	6.7	13	86	247.65	2.08	71.86
6041	PI 534037	LN	63.79	97.2	37.3	5.3	11	128	316.99	2.7	109.95
6042	PI 656034	LN	71.79	497.4	43.7	6.1	15	110	533.31	2.77	75.99
6043	PI 533962	LN	66.79	153	34.6	3.9	14	137	305.43	2.23	104.44
6044	PI 656082	LN	75.79	133.8	46.8	4.2	17	82	564.39	3.53	80.81
6045	PI 655996	LN	66.79	316.2	31.4	4.5	14	95	429.33	2.66	82.06
6047	PI 533985	LN	74.79	NA	38	4.9	14	96	295.3	2.35	86.12
6048	PI 656037	LN	67.79	462.6	40	6.8	14	151	494.47	2.79	81.73
6049	PI 533785	LN	63.79	190.8	23.5	4.4	12	85	329.01	2.26	88.76
6050	PI 576394	LN	61.79	274.2	29.4	4.3	11	88	355.43	2.71	79.19
6053	PI 655994	LN	61.79	111.6	34.5	5.8	11	234	586.77	2.91	82.81
6054	BTx623	LN	65.79	231.6	24	3.9	13	92	414.09	2.57	83.2
6055	PI 533757	LN	71.79	198	30.9	6.2	13	82	353.4	2.11	87.1
6056	BTx623	LN	68.79	414	40.3	5	13	90	426.78	2.15	76.76
6057	PI 656055	LN	65.79	288	37.3	6.6	15	81	247.09	1.89	94.76
6058	PI 656057	LN	78.79	NA	NA	NA	16	115	357.4	2.83	85.84
6059	PI 533839	LN	72.79	NA	35.8	4.8	14	98	413.78	2.69	87.93
6060	PI 561472	LN	75.79	NA	NA	NA	16	150	279.25	1.99	101.02
6061	BTx623	LN	64.79	578.4	37.6	6.1	12	93	370.32	2.64	73.12
6062	PI 597958	LN	64.79	114	28	4.4	12	89	265.46	2.09	88.8
6063	PI 533912	LN	48.79	144.6	22.1	4.3	8	90	417.91	2.88	98.91
6064	PI 595745	LN	62.79	97.8	32.7	3.2	14	120	419.38	2.72	87.46
6065	PI 656087	LN	54.79	125.4	35	5.1	9	78	604.95	3.15	72.68
6080	PI 659693	LN	52.79	200.4	24.5	4	10	58	636.92	2.89	84.71
6081	BTx623	LN	62.79	297	37.4	5	12	100	510.16	2.58	80.45
6082	PI 641874	LN	61.79	132	38.3	4.5	10	72	477.68	2.49	74.26
6083	PI 576348	LN	65.79	32.4	46	4.1	11	92	329.38	2.15	96.83
6084	PI 655970	LN	70.79	199.8	NA	NA	14	172	379.04	1.95	82.81
6085	PI 595718	LN	58.79	NA	39	4.4	11	88	545.46	2.86	73.91
6087	PI 533957	LN	60.79	202.8	49.7	5	12	79	640.32	3.07	79.37
6088	PI 533980	LN	68.79	150.6	47.5	4.3	16	75	399.48	2.19	86.18
6089	PI 656021	LN	65.79	279	32	4.4	13	79	283.86	2.28	89.4
6090	PI 534009	LN	78.79	36	NA	NA	16	92	133.71	1.41	96.72
6091	PI 597973	LN	72.79	16.8	36.4	5	12	102	209.23	1.42	94.81
6092	PI 533842	LN	77.79	NA	NA	NA	14	74	424.06	2.91	79.26
6093	BTx623	LN	64.79	421.2	45	5.9	13	97	617.82	3	63.19
6094	PI 656068	LN	72.79	339.6	46.7	7.8	14	92	305.11	1.92	88.17
6095	PI 533948	LN	62.79	140.4	41.3	6.4	11	81	600.38	3.2	72.25
6096	PI 533810	LN	75.79	NA	43.4	7.3	13	70	323.19	1.77	90.64
6097	BTx623	LN	61.79	354	31.6	3.6	11	95	525.47	2.58	74.3
6098	PI 534132	LN	55.79	NA	41.5	6.7	9	75	573.91	2.8	80.36
6099	PI 597946	LN	58.79	NA	37.8	2.4	9	110	481.74	2.57	89.47
6100	PI 656011	LN	72.79	294.6	42	5.5	13	105	210.06	1.24	94.58
6101	PI 576390	LN	58.79	105	26.1	3	11	92	531.46	2.47	81.24
6102	PI 595744	LN	60.79	273.6	30	5.8	11	120	460.76	2.52	86.17
6103	PI 576437	LN	63.79	123.6	34	4.3	13	155	388.52	3.05	95.94
6104	PI 656048	LN	68.79	250.2	38.4	6.3	12	112	250.16	1.71	94.96
6105	PI 534157	LN	65.79	283.8	36.8	6.3	13	97	192.61	1.29	96.15
6106	PI 642998	LN	62.79	93.6	45	6.5	12	300	207.6	1.95	107.8
6107	PI 533987	LN	61.79	220.2	32	4.8	8	78	498.04	2.79	78.99
6108	TX430	LN	66.79	283.8	30	3.4	14	90	285.43	2.26	97.54
6109	PI 656107	LN	74.79	403.8	NA	NA	15	117	150.67	1.08	90.63
6110	PI 656121	LN	58.79	170.4	34.5	4.2	10	100	352.59	2.62	96.55
6112	PI 533954	LN	60.79	NA	52.2	6.1	10	70	531.77	2.94	73.29
6113	PI 533903	LN	66.79	146.4	47	6.8	10	77	518.24	2.93	79.07
6114	PI 548797	LN	71.79	400.2	27.5	3.5	13	89	205.62	1.6	87.64
6115	PI 576380	LN	70.79	NA	46.6	7.7	13	112	349.15	2.13	84.31
6116	PI 629040	LN	72.79	NA	39.7	5.2	12	73	259.1	2.07	88.5
6117	PI 533910	LN	62.79	223.8	43.6	5	9	75	522.79	2.81	84.67
6118	PI 576399	LN	64.79	148.8	32.5	9.1	12	147	459.42	3.12	83.76
6119	BTx623	LN	65.79	209.4	26.3	3.7	11	87	370.53	2.02	89.17
6120	PI 597961	LN	63.79	198	40	6.3	13	80	369.47	2.26	80.41
6121	PI 656075	LN	75.79	103.2	38.9	6.8	16	93	215.79	1.53	93.8
6122	PI 534070	LN	55.79	130.2	43.5	4.6	11	72	357.01	2.27	90.69
6123	PI 656006	LN	74.79	171	45.3	5.7	15	80	179.94	1.24	91.71
6124	PI 595741	LN	62.79	NA	38	4.2	11	91	386.91	2.44	78.65
6125	PI 656001	LN	74.79	NA	45.5	3.2	15	101	256.93	1.45	80.66
6126	PI 533949	LN	61.79	183	40.6	4.2	10	88	301.63	2.33	90.77
6127	PI 533800	LN	75.79	220.2	64.1	6.2	14	65	190.27	1.37	89.5
6128	PI 576435	LN	66.79	NA	47.2	9	10	95	541.35	2.67	65.12
6129	PI 534099	LN	65.79	263.4	37.6	5.5	13	85	355.07	2.52	86.63
6130	PI 576373	LN	63.79	238.8	28	3.5	12	76	370.79	2.44	96.05
6131	PI 534139	LN	62.79	117.6	NA	NA	14	285	506.12	2.83	96.79
6132	PI 656069	LN	81.79	NA	45.5	4	13	76	645.03	2.99	72.37
6133	PI 656086	LN	74.79	NA	53.5	6.2	14	110	479.53	2.65	83.84
6134	PI 534054	LN	70.79	179.4	32.1	4.9	15	75	436.07	2.74	88.1
6135	PI 576352	LN	61.79	235.8	31.5	5.5	15	78	802	3.35	69.41
6137	PI 656104	LN	68.79	NA	NA	NA	11	83	497.15	2.59	88.86
6138	PI 656106	LN	69.79	NA	47.4	8.3	12	100	443.56	2.47	80.33
6139	PI 656022	LN	62.79	294	29.7	4.5	13	100	450.97	2.66	80.75
6140	PI 533940	LN	62.79	87.6	29.2	3.6	11	108	503.65	2.66	74.79
6141	BTx623	LN	61.79	468.6	28.5	4.9	10	98	572.61	2.82	79.27
6144	PI 534053	LN	72.79	326.4	45.7	5.3	14	81	452.43	2.74	84.02
6145	PI 576381	LN	70.79	115.8	38	4.7	13	70	327.37	2.58	85.48
6146	PI 656016	LN	72.79	106.8	35.5	4.6	15	92	444.48	2.68	97.45
6148	PI 533961	LN	70.79	NA	41.2	4.3	15	81	294.54	2.23	96.96
6149	PI 656050	LN	69.79	346.2	25.6	4.2	13	250	321.64	2.19	86.41
6150	PI 533955	LN	62.79	NA	25.6	3.2	11	128	365.96	2.64	89.46
6151	PI 534135	LN	66.79	230.4	56	4.9	9	80	481.55	2.98	90.01
6152	PI 533998	LN	74.79	NA	38.9	3.3	12	81	508.12	2.56	62.8
6153	PI 534116	LN	62.79	NA	35	3.9	9	87	590.31	3.07	75.82
6154	PI 656080	LN	66.79	159.6	31.3	3.5	9	112	375.8	2.3	90.13
6155	PI 533919	LN	64.79	NA	51.3	7.1	11	80	577.69	2.93	68.66
6156	BTx623	LN	65.79	255	36.1	5.2	13	108	527.86	2.45	81.79
6157	PI 576376	LN	64.79	254.4	40.1	4.1	11	85	436.2	2.95	80.17
6158	PI 585295	LN	77.79	NA	NA	NA	12	110	328.22	2.19	85.31
6159	PI 533901	LN	65.79	167.4	37	5	11	85	294.51	2.12	101.17
6160	PI 659753	LN	78.79	33.6	NA	NA	16	152	495.49	3.02	77.41
6161	PI 597960	LN	68.79	169.8	25.5	5.3	15	225	317.33	1.86	84.26
6164	PI 576393	LN	73.79	NA	51.3	9.6	12	132	444.18	2.66	75.6
6165	PI 659691	LN	80.79	55.8	NA	NA	17	120	249.04	2.05	90.07
6166	PI 656109	LN	55.79	162	21	4.2	9	62	316.12	2.43	92.76
6167	PI 534123	LN	62.79	185.4	39	3.8	11	95	508.31	3.05	75.03
6168	PI 534097	LN	63.79	133.8	28.6	2.3	9	72	490.42	2.75	75.8
6169	PI 656099	LN	83.79	113.4	NA	NA	14	157	250.89	1.8	87.17
6170	PI 656094	LN	62.79	142.8	46	5.1	11	110	267.3	1.9	97.96
6171	PI 607931	LN	73.79	177	27.4	5.1	16	85	411.86	2.52	85.85
6172	PI 659695	LN	70.79	117	52	5.1	13	100	472.7	2.74	82.33
6173	PI 656102	LN	66.79	153	32.6	4.1	9	100	380.16	2.67	92.05
6174	BTx623	LN	65.79	255	33.5	5.5	10	102	472	2.61	74.23
6175	BTx623	LN	63.79	230.4	24.5	3.5	12	101	339.3	2.06	99.07
6176	PI 533776	LN	74.79	NA	30.9	4.1	12	102	473.39	2.37	78.73
6177	PI 656008	LN	66.79	NA	47.8	9.3	14	100	450.36	2.38	76.76
6178	PI 534117	LN	58.79	220.2	35	4.4	10	80	627.71	3.26	84.96
6179	PI 656029	LN	68.79	78	39	5.5	14	80	546.07	2.72	87.79
6180	PI 533830	LN	61.79	NA	25	5.6	9	58	551.76	3.41	60.33
6181	PI 659696	LN	66.79	309	31.3	6.6	13	140	330.85	2.11	91.66
6182	PI 656117	LN	75.79	NA	46.2	6.8	13	80	455.88	2.4	85.36
6184	PI 533789	LN	72.79	198.6	38.7	4	14	82	410.56	2.44	86
6185	PI 329435	LN	79.79	NA	NA	NA	13	72	510.12	2.81	76.19
6186	BTx623	LN	66.79	190.2	36	5.5	12	109	349.44	2.15	91.01
6187	PI 533755	LN	73.79	141	32.6	4.5	12	83	371.46	2.23	82.27
6188	PI 533939	LN	64.79	NA	38.5	5.6	12	156	454.64	2.78	82.23
6190	PI 656062	LN	64.79	NA	37.8	5.2	14	141	473.61	2.92	88.97
6191	PI 656043	LN	74.79	NA	37.3	7.1	14	167	414.37	2.71	92.03
6192	PI 655978	LN	65.79	312	53.5	4.4	11	73	633.5	3.26	73.26
6193	PI 656004	LN	63.79	NA	28.5	3.1	14	80	430.95	2.18	74.11
6194	BTx623	LN	62.79	375	25	4.2	12	109	319.9	2.09	81.27
6195	PI 656044	LN	72.79	348	30.6	5.8	14	128	571.24	2.71	76.51
6196	PI 533938	LN	55.79	331.8	38	4.7	11	161	411.25	2.66	95.76
6197	PI 533760	LN	64.79	139.8	36.4	5	12	80	310.07	1.88	84.27
6198	PI 656002	LN	64.79	254.4	43.6	5.6	13	80	427.64	2.61	86.22
6199	PI 597967	LN	68.79	NA	40.2	6.8	13	80	465.84	2.51	53.12
6200	PI 656114	LN	60.79	154.2	38.5	6.7	12	72	699.14	3.44	75.75
6201	PI 656041	LN	72.79	257.4	43	4	13	78	511.01	2.46	87.32
6202	PI 655999	LN	61.79	10.2	54	3.8	8	132	484.56	2.81	93.25
6203	PI 152651	LN	55.79	NA	58.2	4.5	8	60	580.71	3.32	90.84
6204	PI 533761	LN	68.79	337.8	43.6	5.5	15	99	476.2	2.5	79.04
6205	PI 595740	LN	68.79	127.8	30.5	3.6	13	90	404.98	2.93	90.1
6206	PI 533943	LN	64.79	289.2	44	6.3	12	82	509.99	2.96	70.58
6207	PI 533807	LN	68.79	400.8	41.2	5.3	11	117	357.31	2.38	91.99
6208	PI 629059	LN	61.79	158.4	38.3	4.7	12	83	569.86	2.77	73.31
6209	BTx623	LN	62.79	252.6	23	2.8	12	110	444.52	2.3	76.36
6210	PI 656077	LN	58.79	91.8	37	3.7	12	149	390.57	2.53	85.2
6211	PI 561073	LN	75.79	258	25.8	3.6	17	120	196.75	1.53	101.73
6212	PI 533902	LN	72.79	28.8	47.2	5.5	13	72	269.82	1.62	81.62
6213	PI 533833	LN	63.79	76.2	24	5	11	85	511.34	2.83	74.14
6216	BTx623	LN	56.79	NA	42.5	5	11	78	453.62	2.8	80.06
6217	PI 655971	LN	63.79	264.6	39.2	3.5	12	82	350.61	2.21	96.99
6218	PI 597952	LN	65.79	189	42	6.4	14	72	494.96	2.74	73.33
6219	BTx623	LN	61.79	261.6	44	4.5	12	92	521.77	2.74	73.22
6220	PI 656091	LN	78.79	67.2	NA	NA	16	75	350.47	2.01	87.78
6221	PI 534114	LN	72.79	169.2	27.7	4.9	11	80	85.96	1.61	119.43
6222	PI 655974	LN	62.79	356.4	29	4.3	12	154	321.35	2.15	92.99
6223	BTx623	LN	62.79	271.2	26.5	3.2	11	88	323.81	1.9	95.16
6224	PI 576364	LN	60.79	96.6	19	3.2	11	90	392.11	2.26	85.85
6225	PI 656052	LN	64.79	313.8	43.5	4.2	13	75	449.62	2.98	80.75
6226	PI 564165	LN	79.79	NA	NA	NA	14	85	370.9	2.28	85.48
6227	PI 534112	LN	71.79	NA	41.6	5.5	12	83	437.5	2.6	84.58
6228	PI 595714	LN	63.79	NA	48.1	5.6	12	87	621.71	3.41	73.26
6229	BTx623	LN	64.79	NA	46.7	8.3	11	105	442.95	2.45	67.24
6230	PI 655997	LN	63.79	217.8	30	4.1	12	78	313.06	2.2	80.99
6231	PI 533937	LN	60.79	231.6	32.1	4.7	10	98	363.3	2.41	77.02
6232	PI 595739	LN	74.79	411	35.9	6.8	14	87	368.18	2.33	84.4
6233	PI 597972	LN	63.79	NA	51.6	5	14	80	424.87	2.22	83.6
6234	PI 565121	LN	74.79	128.4	41.5	7.9	15	115	482.7	2.56	71.02
6235	BTx623	LN	63.79	311.4	30.5	4.3	12	104	348.99	2.32	100.14
6236	BTx623	LN	63.79	162.6	30.7	4.2	12	98	401.28	2.31	78.57
6239	PI 656097	LN	78.79	50.4	NA	NA	13	125	529.2	2.72	73.75
6240	PI 576401	LN	75.79	259.8	42.1	6.8	14	113	551.71	2.48	75.69
6241	PI 533845	LN	68.79	NA	28.8	4.7	10	68	395.65	2.78	81.95
6243	PI 534128	LN	72.79	22.8	36.5	5.2	14	110	437.89	2.43	82.41
6244	PI 576385	LN	58.79	295.2	39	5.6	11	165	508.65	2.98	90.24
6246	PI 656009	LN	75.79	119.4	34.1	4.9	10	75	376.72	2.34	101.1
6247	PI 533752	LN	70.79	472.2	40.4	7.3	14	95	330.83	2.05	98.35
6248	PI 533965	LN	68.79	104.4	37.6	5.5	15	89	209.23	2.19	96.35
6250	PI 534115	LN	61.79	302.4	28.4	6	13	97	341.79	2.03	87.41
6251	PI 656120	LN	61.79	NA	36.6	5.7	10	78	498.01	2.89	76.88
6252	PI 656118	LN	70.79	141	42.4	4	14	99	451.28	2.38	81.58
6253	PI 576422	LN	63.79	NA	44.1	4.5	13	92	416.44	2.53	88.86
6254	PI 533911	LN	61.79	NA	48.8	7.2	13	82	336.48	2.07	92.69
6255	BTx623	LN	63.79	NA	45.1	5.8	11	93	396.82	2.41	91.86
6256	PI 656085	LN	52.79	155.4	34.2	4.1	10	75	258.03	2.49	85.59
6257	PI 533936	LN	64.79	77.4	31.3	2.9	13	90	419.32	2.77	91.59
6258	PI 533814	LN	72.79	247.8	28.9	4.6	14	72	538.16	2.93	71.33
6259	PI 576337	LN	60.79	30	32.6	2.5	10	110	469.49	2.78	78.34
6260	PI 656049	LN	66.79	253.2	31.8	5.6	15	165	545.72	2.99	75.79
6261	PI 534148	LN	68.79	81.6	39.2	4.6	15	101	574.13	3.03	68.92
6262	PI 533863	LN	66.79	231	33.6	5	13	78	441.58	2.13	87.66
6263	PI 534021	LN	79.79	65.4	NA	NA	15	80	474.09	2.78	70.23
6265	PI 534063	LN	58.79	34.2	35.6	4	11	120	459.68	2.56	75.91
6266	PI 533915	LN	61.79	100.2	30.5	6.6	12	131	564.08	3.18	82.53
6268	PI 534108	LN	63.79	273	46	5.9	13	112	594.99	2.64	77.19
6269	PI 656017	LN	64.79	NA	NA	NA	13	125	497.44	2.54	87.72
6270	BTx623	LN	62.79	371.4	42.7	5.6	11	97	480.83	2.71	79.7
6271	BTx623	LN	60.79	308.4	31	4.9	12	98	456.58	2.52	88.53
6272	PI 576418	LN	64.79	171	38.8	4.7	12	123	467.97	2.72	79.09
6273	PI 656020	LN	58.79	154.8	53	5.5	11	82	615.97	2.97	63.97
6274	PI 534124	LN	62.79	NA	45.6	4	12	105	513.02	3.03	80.59
6276	PI 576345	LN	72.79	354	NA	NA	16	132	481.49	2.7	86.63
6277	PI 17548	LN	66.79	70.2	35	5.1	12	248	309.11	2.24	98.83
6278	PI 597950	LN	61.79	104.4	24.2	4.6	11	180	464.06	3.04	87.05
6279	BTx623	LN	64.79	266.4	27.5	4.5	13	110	517.31	2.57	76.33
6280	PI 656018	LN	75.79	NA	32.9	3.3	14	99	479.23	3.03	84.5
6281	BTx623	LN	70.79	NA	NA	NA	12	68	487.41	2.79	97.96
6282	PI 656088	LN	65.79	402.6	26.8	4.5	13	152	438.34	2.42	74.69
6283	PI 642791	LN	71.79	411	30.6	5	14	95	463.26	2.56	79.09
6285	PI 642992	LN	70.79	NA	54.8	7.8	13	198	317.43	2.34	94.28
6286	PI 595720	LN	60.79	139.2	42.2	5	12	62	584.17	3.13	73.92
6287	PI 533976	LN	62.79	280.2	38	6.4	12	68	466.72	2.8	79.6
6288	PI 534133	LN	68.79	58.2	49.6	6.9	15	92	523.26	2.69	78.22
6289	BTx623	LN	62.79	283.8	35.5	5.2	11	98	560.77	2.67	75.02
6290	PI 533869	LN	64.79	142.8	35.6	5.8	9	108	320.3	2.38	99.02
6291	PI 533754	LN	59.79	68.4	43	4.3	12	107	610.26	3.2	82.59
6292	PI 655979	LN	64.79	381.6	24.6	3.8	11	NA	434.78	2.79	89.03
6293	PI 533838	LN	60.79	NA	44.6	4.5	15	102	547.35	3.1	79.97
6295	PI 656014	LN	68.79	67.8	46	6.5	13	200	285.32	1.81	94.79
6296	PI 534105	LN	64.79	122.4	45.1	5.8	11	83	322.75	2.59	95.37
6297	PI 542406	LN	79.79	11.4	NA	NA	15	160	430.56	2.68	103.23
6298	PI 534145	LN	54.79	74.4	40.2	4.3	9	98	502.48	3.29	98.57
6299	PI 656056	LN	70.79	93.6	48.1	8.1	13	120	490.12	2.41	72.33
6300	PI 276837	LN	62.79	281.4	22.6	3.6	11	168	257.15	2.27	107.33
6301	PI 533979	LN	55.79	295.8	32.6	4	12	83	460.87	2.49	86.15
6302	PI 576428	LN	68.79	159	27.8	5.7	13	100	495.75	2.69	70.31
6303	PI 533997	LN	58.79	207.6	34.5	3.9	9	145	292.45	2.46	108.51
6304	PI 656079	LN	64.79	146.4	44	3.5	14	115	425.84	2.81	86.82
6305	PI 561072	LN	68.79	NA	48.6	7.3	12	92	559.45	2.7	73.05
6306	PI 656111	LN	72.79	NA	43.7	5.1	15	123	337.93	2.48	100.54
6307	PI 576387	LN	65.79	NA	34.8	4.4	13	88	325.81	2.69	101.66
6308	PI 655998	LN	59.79	279.6	54	4.5	10	68	332	2.42	95.55
6309	PI 597965	LN	61.79	274.2	31.6	4.5	16	128	361.34	2.31	97.3
6310	PI 597976	LN	57.79	199.8	61.5	3.7	11	207	555.15	2.96	78.96
6311	PI 597957	LN	63.79	189.6	45	6.5	11	72	363.82	2.44	88.66
6312	BTx623	LN	62.79	393	33.5	4.7	13	100	384.1	2.17	89.34
6313	PI 533769	LN	57.79	154.8	45.6	4.5	11	60	454.29	2.8	85.86
6314	PI 564164	LN	64.79	187.2	35.8	5.8	13	90	449.97	2.63	70.54
6315	PI 656051	LN	70.79	241.2	37.2	6.9	14	131	488.88	2.58	74.95
6316	PI 533841	LN	68.79	261	39.6	5	14	85	365.81	2.2	86.89
6317	PI 601816	LN	68.79	NA	42	6.8	14	200	449.7	2.37	82.1
6318	PI 656013	LN	62.79	311.4	34.5	6.1	11	231	421.7	2.81	87.32
6319	PI 656095	LN	61.79	NA	50	4.5	12	110	519.06	3.14	73.67
6320	PI 534137	LN	66.79	NA	NA	NA	13	127	268.26	2.1	81.43
6321	PI 533750	LN	59.79	153	50.5	5.1	9	75	416.36	2.5	83.39
6322	PI 656092	LN	75.79	82.8	33.5	3.7	17	76	424.16	2.36	83.59
6324	PI 533766	LN	61.79	196.8	30.5	3.4	13	82	447.45	2.87	88.59
6325	PI 534127	LN	66.79	NA	46.5	5.8	12	142	247.09	1.9	92.03
6326	BTx623	LN	65.79	360.6	28.8	3.6	13	94	549.28	2.63	80.25
6327	PI 656058	LN	71.79	147	32.3	4.2	12	83	359.08	2.29	87.94
6328	PI 656071	LN	73.79	467.4	32	5.6	15	125	553.65	2.68	83.3
6329	PI 656005	LN	64.79	384.6	31.8	3.3	12	77	616.87	3.04	66.22
6330	PI 659694	LN	72.79	151.8	31.6	4	14	145	407.21	2.32	83.73
6331	PI 534155	LN	70.79	129.6	43.3	6.3	13	98	632.94	3.13	75.04
6332	PI 533855	LN	72.79	NA	NA	NA	14	125	428.41	2.59	73.97
6334	PI 656059	LN	70.79	288	29.9	7.2	14	117	506.82	2.7	81.92
6337	PI 656031	LN	70.79	NA	37.5	5.8	15	117	505.82	2.76	85.88
6338	PI 656116	LN	62.79	61.8	40.5	3	11	90	303.23	2.76	95.55
6339	PI 656024	LN	83.79	79.8	NA	NA	14	138	314.69	1.8	98.14
6340	PI 597951	LN	62.79	116.4	40.1	4	10	130	194.01	1.93	104.43
6341	BTx623	LN	62.79	276	40.4	5	12	102	409.69	2.35	84.54
6342	PI 656119	LN	58.79	161.4	41	4.3	10	123	391.27	2.82	84.01
6343	BTx623	LN	63.79	303.6	29.8	3.5	13	98	404.76	2.5	86.47
6344	PI 597980	LN	62.79	212.4	38.8	4.5	13	85	381.11	2.43	95.08
6345	PI 656026	LN	72.79	NA	32.7	6.5	15	115	477.95	2.6	79.57
6346	BTx623	LN	68.79	NA	36.8	4	12	100	461.69	2.64	73.96
6347	BTx623	LN	64.79	417	36	4.6	11	90	389.29	2.65	91.48
6349	PI 533799	LN	68.79	68.4	37.4	5.1	12	163	437.91	2.5	74.53
6350	TX430	LN	66.79	207	40.6	5	13	108	500.19	2.49	82.05
6351	PI 533758	LN	64.79	123.6	47	7.1	14	127	219.59	1.77	101.95
6352	PI 656105	LN	62.79	219.6	40.7	4.6	12	62	390.48	2.41	85.8
6353	PI 533991	LN	62.79	126	26.2	5.6	13	120	187.66	1.98	104.29
6354	PI 656010	LN	64.79	143.4	40.5	5.6	11	78	319.95	2.5	102.3
6355	PI 656072	LN	78.79	NA	NA	NA	16	98	319.35	2.28	93.35
6356	PI 329440	LN	62.79	246	35.6	3.8	14	78	411.93	2.78	79.67
6357	PI 656025	LN	61.79	162.6	40.1	7	13	132	301.58	2.51	84.81
6358	PI 656060	LN	71.79	NA	36.4	7.3	11	91	445.05	2.18	85.15
6359	PI 533989	LN	71.79	NA	NA	NA	13	92	428.58	2.29	82.69
6360	PI 655995	LN	71.79	43.8	44	6.4	13	222	287.8	1.73	98.67
6361	PI 576366	LN	55.79	153.6	25.5	4.3	10	58	561.1	2.61	76.83
6362	PI 576130	LN	74.79	105.6	48.3	7.1	13	242	329.3	2.27	90.07
6365	PI 656076	LN	65.79	120.6	36.6	4.1	12	82	457.55	2.63	74.83
6366	PI 576375	LN	66.79	309	43	3.8	13	121	605.75	2.6	82.97
6367	PI 552861	LN	63.79	233.8	36.5	4	12	95	596.78	2.65	64.37
6368	PI 533921	LN	64.79	NA	35.5	4.2	16	130	403.51	2.67	89.73
6369	PI 533964	LN	70.79	NA	26.8	4.5	15	80	402.1	2.71	86.47
6370	PI 533856	LN	77.79	148.4	NA	NA	16	97	316.97	2.3	96.46
6371	PI 576426	LN	64.79	NA	44.6	5.3	8	75	355.06	2.56	98.54
6372	PI 656090	LN	58.79	NA	45.6	5.5	11	152	338.87	2.39	90.99
6373	PI 576339	LN	62.79	142.8	39.8	5.2	11	102	428.75	2.57	95.01
6374	PI 656070	LN	72.79	128.8	18.5	4.8	13	85	267.15	1.68	84.54
6375	PI 656074	LN	68.79	70.7	36.3	4.6	12	280	310.43	2.16	97.42
6376	PI 656096	LN	62.79	19.6	44.6	3.5	14	131	522.68	2.68	83.33
6377	PI 597982	LN	53.79	399.7	46.5	7.2	11	112	453.87	3.04	98.85
6381	PI 656042	LN	67.79	NA	NA	NA	14	75	420.42	2.5	82.64
6382	BTx623	LN	62.79	285.6	25.5	4.5	12	103	420.01	2.23	75.98
6383	PI 597964	LN	74.79	435.4	48	7.4	13	98	524.07	2.59	74.31
6384	PI 533986	LN	68.79	NA	54	4.8	12	101	457.2	2.62	76.9
6389	PI 533972	LN	72.79	264.6	66.2	8	14	91	222.02	1.99	102.47
6390	PI 533794	LN	68.79	338.1	52.3	7.4	14	88	467.09	2.36	85.4
7001	PI 542718	HN	64.79	342.3	35.5	4.5	11	70	529.07	2.71	59.79
7002	PI 656020	HN	58.79	579.5	60	7.2	10	65	687.99	3.43	62.79
7003	PI 656011	HN	74.79	NA	49.9	6.9	13	112	453.57	2.88	81.56
7008	PI 656027	HN	75.79	257.4	33.6	5.7	12	128	550.19	2.96	69.59
7009	PI 533821	HN	69.79	211.8	34	4.1	9	72	510.03	3.23	71.84
7010	TX430	HN	65.79	NA	45	5.3	12	98	534.75	3.22	85.04
7011	BTx623	HN	61.79	830.4	32.7	5	10	98	499.56	2.76	76.4
7014	PI 656044	HN	73.79	558.5	45.5	8	12	110	571.6	3.09	75.78
7015	PI 656075	HN	70.79	645	37.6	5.1	14	109	371.73	2.64	99.57
7016	BTx623	HN	62.79	1076.4	36.5	5	12	128	131.91	1.55	105.78
7017	PI 656117	HN	71.79	NA	NA	NA	14	85	280.84	2.2	95.79
7018	PI 542406	HN	83.79	181.5	48.8	7.1	13	153	363.76	2.55	107.63
7019	PI 533962	HN	68.79	832.8	41.5	4.6	11	110	398.13	2.75	88.93
7020	PI 534124	HN	67.79	519.2	49	4.6	10	120	363.51	2.59	103.86
7021	PI 655979	HN	66.79	NA	45.5	7.3	12	82	283.72	2.6	107.45
7022	PI 533980	HN	70.79	484.4	48	5.6	10	72	359.38	2.36	90.22
7023	PI 656100	HN	73.79	NA	57.5	7.4	11	60	626.94	3.26	68.03
7024	PI 656081	HN	59.79	NA	52.5	4.6	7	170	378.39	2.84	94.67
7025	PI 597976	HN	61.79	983.4	54.3	4.6	10	190	567.04	2.97	77.74
7026	PI 656057	HN	76.79	NA	40.9	6.2	15	108	261.02	2.17	94.86
7027	PI 655975	HN	63.79	447	56.5	6	13	83	384.03	2.58	98.57
7028	PI 655981	HN	65.79	1929.6	50.5	4.6	12	290	466.72	2.87	82.53
7029	PI 533924	HN	65.79	NA	36.3	5.4	9	68	321.14	2.59	92.06
7030	PI 656079	HN	62.79	580	45.3	3.6	10	78	532.17	2.91	75.72
7031	PI 534115	HN	62.79	762	41.3	6.3	11	97	353.33	2.63	101.19
7032	BTx623	HN	62.79	375.2	34.2	5.1	11	100	573.51	2.93	69.41
7033	PI 656055	HN	61.79	741.3	41.6	5.8	13	85	365.74	2.57	91.35
7034	PI 533755	HN	64.79	340.5	32.7	4.5	12	82	350.1	2.32	80.44
7035	PI 597980	HN	57.79	1108.8	34	4	10	105	400.8	2.64	84.83
7036	PI 656029	HN	64.79	431.2	44.5	4.6	16	82	619.39	3.33	75.12
7037	PI 533766	HN	58.79	338.2	33.2	3	16	83	468.68	2.8	87.87
7038	PI 656072	HN	75.79	921	57.8	6.6	15	95	311.62	2.39	101.51
7039	BTx623	HN	58.79	536	31.8	4.6	7	103	621.07	3.08	70.38
7040	BTx623	HN	62.79	728	28.5	3.6	11	90	583.83	3.06	75.59
7041	BTx623	HN	56.79	828.8	49.5	5.3	10	91	422.8	2.9	84.16
7043	PI 656009	HN	64.79	575.9	40.8	6.3	11	82	471.05	2.69	83.9
7045	PI 655970	HN	66.79	NA	45.3	7.1	12	152	563.04	2.94	70.87
7046	PI 656121	HN	55.79	834.4	32.6	3	10	98	633.96	3.09	82.73
7047	PI 655976	HN	66.79	392.4	44.8	4.8	14	85	269.07	2.32	91.56
7048	PI 576422	HN	63.79	807.3	48.6	5	12	83	317.48	2.4	93.67
7050	PI 533789	HN	66.79	1729	53	4.7	10	78	418.57	2.82	82.85
7051	PI 595739	HN	66.79	633.1	35.3	6	14	90	393.97	2.6	94.82
7052	PI 533769	HN	55.79	761.3	49.5	5.5	10	59	370.16	2.75	98.02
7053	PI 651496	HN	74.79	NA	36.4	5.5	16	262	366.21	2.23	87.17
7055	PI 533970	HN	62.79	1100	34.5	5.6	13	82	444.9	2.75	85.42
7056	PI 534117	HN	55.79	110.5	39	5.5	9	80	763.25	3.33	70.29
7057	PI 276837	HN	61.79	528	30	3.2	9	160	352.18	2.38	102.2
7058	PI 595718	HN	51.79	538.2	39	5.8	10	75	531.72	3.18	84.22
7059	BTx623	HN	58.79	583.8	38.8	4.7	10	103	589.26	2.87	67.79
7060	PI 576376	HN	63.79	495	35.7	3.6	11	85	537.27	3.05	80.8
7061	PI 656043	HN	68.79	906.4	36.8	7.1	14	195	315.57	2.45	95.7
7062	BTx623	HN	58.79	NA	37.8	4.2	11	92	373.86	2.61	93.58
7063	PI 533956	HN	62.79	1322.6	35.3	5	8	95	380.65	2.84	105.11
7064	PI 533800	HN	66.79	843.2	55.2	4.9	12	115	408.08	2.63	82.7
7065	PI 656037	HN	66.79	804.1	47.8	6.3	13	142	424.14	2.69	75.34
7066	PI 534163	HN	63.79	323.2	20.8	3.7	15	73	503.79	2.83	84.79
7079	PI 533997	HN	55.79	1160	39.3	4.7	9	122	531.49	2.84	79.78
7080	PI 534144	HN	66.79	365.5	31	4.5	11	190	480.2	2.77	82.22
7081	PI 659695	HN	63.79	480.7	41.2	4.3	12	108	562.41	3.23	77.69
7082	PI 533938	HN	54.79	1001	46	6	13	190	462.74	2.88	80.27
7083	BTx623	HN	58.79	704.6	31.1	3.9	9	75	617.68	2.84	76.3
7084	BTx623	HN	57.79	422.4	26.1	3.3	11	88	506.92	2.74	75.87
7085	PI 656032	HN	75.79	448.8	34.2	4.4	13	243	266.11	2.12	100.41
7086	PI 533957	HN	56.79	850	45.5	4	8	72	516.38	2.76	78
7087	PI 656000	HN	58.79	539.2	28.4	3.6	10	88	412.76	2.55	92.23
7088	BTx623	HN	59.79	907.2	39.5	5.1	10	93	537.02	2.75	72.53
7089	PI 576349	HN	61.79	146.2	42.7	3.8	10	93	487.58	2.8	80.9
7090	PI 656090	HN	61.79	915	39.5	4.7	10	183	341.49	2.37	89.07
7091	PI 595745	HN	58.79	508.8	54	3.9	8	149	543.23	3.01	68.31
7092	PI 533794	HN	63.79	727.1	52	7	15	83	417.01	2.39	87.99
7093	PI 656018	HN	64.79	673.2	50.7	6.5	12	88	462.87	2.69	86.84
7095	PI 576437	HN	62.79	864	38	3.9	13	177	556.71	3.27	85.03
7096	PI 629040	HN	58.79	NA	35.4	4.6	13	71	234.14	1.82	90.83
7097	PI 597982	HN	49.79	628.8	40	5	9	112	464.08	3.2	87.29
7098	PI 656022	HN	58.79	572.8	30.2	3	10	84	590.95	2.88	61.93
7099	PI 656110	HN	64.79	456.4	51.3	4.7	9	62	481.35	2.7	87.26
7100	BTx623	HN	64.79	479.2	41	5.4	10	97	466.23	2.42	83.44
7101	PI 533915	HN	61.79	723.2	27.5	6.5	9	124	594.87	3.22	74.94
7102	PI 656114	HN	62.79	NA	27.5	5.4	8	73	597.3	3.33	70.52
7103	PI 656104	HN	61.79	513.3	35	3.6	9	113	420.22	3.02	91.87
7104	PI 656093	HN	65.79	363.6	56	4.3	10	123	301.41	2.64	88.96
7105	PI 656087	HN	52.79	598.4	35	6	9	80	514.61	3.5	85.95
7106	PI 533759	HN	54.79	920	41.2	5.1	12	70	441.01	2.85	77.21
7107	PI 533998	HN	57.79	NA	51.1	5.3	13	112	472.17	3.17	81.01
7108	PI 655995	HN	68.79	505.3	52.5	7	8	206	242.14	1.71	97.42
7109	PI 656060	HN	63.79	528	37	4.3	9	89	450.87	2.71	78.41
7110	PI 533987	HN	55.79	1120.8	42.7	5.8	12	82	523.21	3.03	75.4
7111	PI 601816	HN	72.79	671	40.5	6.8	15	198	237.85	1.91	81.1
7112	PI 533838	HN	51.79	255.6	44.5	4.7	8	82	372.15	2.95	92.51
7113	PI 534009	HN	79.79	202.5	NA	NA	15	82	194.42	1.76	96.84
7114	BTx623	HN	61.79	421.3	42.7	5.4	10	79	524.56	2.62	72.46
7115	PI 656008	HN	64.79	1630.8	35.6	5.3	11	127	332	2.21	79.87
7116	PI 656026	HN	70.79	730.8	42	8.1	13	115	419.71	2.38	77.33
7117	BTx623	HN	58.79	448.8	49.1	6.2	11	102	572.43	2.84	66.45
7118	PI 574455	HN	70.79	7	38.1	6.6	12	72	206.52	1.89	108.71
7119	PI 595740	HN	71.79	580.8	33	4.7	17	82	303.91	2.19	92.37
7120	PI 534046	HN	57.79	NA	43	4.2	11	60	661.04	3.41	84.38
7121	PI 656080	HN	62.79	602	30	4.5	11	139	447.84	2.7	80.91
7123	PI 533842	HN	74.79	502.8	37.4	4.8	12	72	350.14	2.4	90.6
7124	PI 656007	HN	61.79	418	32.5	4	9	62	534.75	2.8	61.63
7125	PI 533964	HN	70.79	561.4	30	4.7	12	72	237.99	1.54	97.06
7126	BTx623	HN	64.79	982.8	34.2	5.7	9	93	320.9	2.21	84.85
7127	PI 656105	HN	60.79	760	51.5	7	10	58	489.64	2.94	83.67
7128	PI 656106	HN	63.79	725.8	47	6.6	9	112	270.84	2.02	86.43
7129	PI 655971	HN	60.79	945.3	37	3.3	9	110	491.44	2.96	77.8
7130	PI 534104	HN	61.79	738	39	6.3	12	77	298.75	2.16	94.79
7132	PI 576348	HN	65.79	120	53	4.4	10	112	558.84	3.11	70.78
7133	PI 659691	HN	75.79	NA	79.7	7.8	14	108	341.12	2.58	91.55
7134	PI 656003	HN	63.79	774.8	36	3.7	12	123	464.44	2.94	89.91
7135	TX430	HN	72.79	739.8	40.6	5.7	16	253	369.99	2.38	87.05
7136	PI 533940	HN	62.79	241.3	21.5	3.5	10	128	496.15	2.89	78.31
7137	PI 656031	HN	63.79	636	32.5	5.6	13	140	320.22	2.49	91.45
7138	PI 656094	HN	57.79	613.6	62.5	5.8	11	139	445.24	2.9	87.51
7139	PI 576426	HN	72.79	379.4	45.2	5	15	99	527.77	2.47	78.93
7140	BTx623	HN	61.79	1020	33	5	11	113	505.22	2.81	78.51
7141	PI 656062	HN	70.79	NA	59.5	7.5	13	113	477.26	2.75	73.01
7142	PI 534145	HN	55.79	858.4	46.5	4.5	6	75	704.99	3.66	79.68
7143	PI 534047	HN	50.79	746	34.4	3.8	7	81	640.59	3.11	70.43
7144	PI 655997	HN	63.79	586.6	22.7	2.8	10	61	332.52	2.27	97.04
7145	PI 533776	HN	58.79	260.4	24.3	2.7	9	142	535.12	2.98	79.77
7146	PI 656001	HN	68.79	821.8	34.1	6	12	93	392.99	2.52	80.53
7147	PI 533839	HN	65.79	92.4	46	3.8	10	130	217.09	2.18	113.19
7148	PI 533903	HN	65.79	390.6	44	7	6	80	569.39	3.14	74.84
7149	BTx623	HN	59.79	682	43	5.3	10	87	524.77	2.96	79.4
7150	PI 597946	HN	65.79	602.6	43.5	4	7	112	449.69	2.89	92.31
7151	PI 656042	HN	64.79	415.2	68	6.2	13	72	470.66	2.73	74.71
7152	PI 656035	HN	67.79	782	41	5	13	270	259.34	2.3	84.04
7153	BTx623	HN	62.79	622.8	29.3	4.2	10	99	493.9	2.52	74.4
7154	PI 576332	HN	65.79	NA	33.8	4.9	11	100	474.03	2.76	89.13
7155	PI 534037	HN	61.79	291.2	42	4.6	5	121	207.35	2.54	103.16
7156	PI 597958	HN	65.79	390	36.4	6.1	11	93	361.5	2.38	78.87
7157	PI 656097	HN	76.79	NA	41.8	8	13	95	501.83	2.95	72.87
7158	PI 533758	HN	66.79	387	41	5.6	11	100	496.73	2.94	82.39
7159	PI 656002	HN	66.79	685	28.2	4.5	12	77	572.15	3.08	84.83
7160	BTx623	HN	58.79	732.6	38	4.9	14	108	479.13	2.4	72.77
7161	PI 533965	HN	68.79	1656	49.5	5.6	14	83	471.52	2.59	90.98
7162	PI 656040	HN	70.79	711.2	39	3.9	14	92	569.01	2.87	81.8
7163	PI 655974	HN	63.79	834	37.5	6	13	170	532.64	2.65	77.01
7164	PI 576381	HN	64.79	NA	46.5	6	12	70	535.53	3.2	71.46
7165	PI 576428	HN	68.79	173	43	8.5	12	90	581.32	2.78	67.71
7166	PI 533799	HN	64.79	401.6	40	6.6	13	65	521.35	2.82	81.05
7167	PI 656074	HN	62.79	532	40	4.5	9	262	336.47	2.61	87.51
7168	PI 656013	HN	62.79	853.8	34.3	7.5	11	162	436.09	2.9	73.47
7169	TX430	HN	66.79	349.7	38.8	5.5	12	98	503.43	3.19	78.32
7170	PI 576375	HN	63.79	752.4	49.1	6	12	108	598.58	3.08	77.38
7171	PI 656107	HN	70.79	NA	38.5	6.2	13	140	435.99	2.56	90.8
7172	PI 565121	HN	66.79	NA	40	6.6	12	112	611.99	2.88	73.07
7173	PI 595743	HN	72.79	183.6	41.8	3.8	15	82	493.89	2.75	87.81
7174	PI 659696	HN	62.79	1020.3	37.8	3.8	11	136	423.78	2.28	81.41
7175	PI 597967	HN	62.79	547	40	5.5	12	89	406.73	2.56	70.09
7176	PI 655992	HN	62.79	516.1	39	4.4	11	90	591.66	2.75	66.53
7177	PI 533761	HN	72.79	447.6	51.3	6.8	12	106	433.53	2.54	90.08
7178	PI 548797	HN	68.79	5.6	40	5	12	106	475.38	2.33	85.65
7179	PI 656082	HN	74.79	89.1	60	6.1	14	82	636.34	2.94	75.56
7180	PI 641874	HN	62.79	558.4	37	4.3	11	72	403.66	2.7	76.19
7182	PI 597966	HN	59.79	790.4	41	5.5	10	83	623.11	3.25	80.72
7183	PI 656017	HN	85.79	310.5	NA	NA	18	135	440.94	2.48	87.83
7184	PI 564165	HN	71.79	318.4	36.8	5.3	12	92	427.33	2.89	92.9
7185	PI 656052	HN	58.79	957.6	53.5	5.2	11	70	616.71	3.5	80.01
7186	PI 533814	HN	71.79	NA	24.4	4.2	16	66	505.37	2.7	76.85
7188	PI 533833	HN	61.79	302.5	25	3.8	8	83	344.1	2.7	96.12
7189	PI 533989	HN	67.79	561.6	36.5	5.2	11	89	355.17	2.56	95.34
7190	PI 576393	HN	56.79	336	59.2	5.5	7	89	432.82	2.96	93.01
7191	PI 152651	HN	49.79	416	45	6	9	139	391.34	2.72	87.67
7192	PI 656039	HN	67.79	558	36.6	8.8	14	132	547.88	3.03	74.69
7193	PI 533754	HN	55.79	277.4	32.8	3.6	9	92	342.15	2.76	93.17
7194	PI 656036	HN	70.79	1042.1	33	5	12	196	431.64	2.54	77.4
7195	PI 656116	HN	49.79	269.7	35	2.6	7	87	381.34	3.12	88.99
7196	PI 533939	HN	59.79	957.5	32	4.6	9	172	501.43	3.16	86.11
7197	PI 655978	HN	64.79	NA	39.4	3.5	12	87	545.72	3.45	72.58
7198	PI 533869	HN	62.79	954.6	37.5	5.7	12	98	495.17	2.92	78.29
7200	BTx623	HN	55.79	NA	36.5	4.5	11	112	488.95	2.99	82.57
7201	BTx623	HN	56.79	921.5	39	4	11	103	505.61	2.73	72.65
7202	PI 533757	HN	65.79	780.8	28.6	5.1	10	79	353.51	2.3	81.86
7203	BTx623	HN	58.79	926.5	39	5.8	11	102	540.4	2.72	74.85
7204	PI 597957	HN	62.79	334.6	39	6	12	69	565.08	3	72.58
7205	PI 576399	HN	61.79	588	23.9	3	7	168	351.59	2.62	91.1
7206	PI 656024	HN	70.79	536	46	5.6	14	170	531.12	2.97	75.94
7207	PI 533967	HN	66.79	378	37	7	15	73	473.81	2.8	85.88
7208	PI 598069	HN	78.79	101.5	NA	NA	13	242	292.07	2.67	103.89
7209	PI 656069	HN	76.79	355.5	32.3	5.1	11	73	539.63	2.97	86.52
7210	PI 595714	HN	62.79	NA	44	6	10	75	453.14	3.08	79.81
7211	BTx623	HN	61.79	976.5	28	3.6	12	113	639.61	3	67
7212	PI 533911	HN	61.79	NA	32.5	5.6	9	68	468.19	2.65	72.34
7213	PI 533985	HN	63.79	1089.9	40.5	6	11	95	339.71	2.53	70.06
7214	PI 534133	HN	68.79	270.6	50.2	5.4	15	82	514.89	2.83	80.92
7215	PI 533760	HN	61.79	438.4	31	4.8	14	72	411.2	2.45	85.42
7216	PI 597960	HN	65.79	NA	30	4.2	12	245	390.03	2.49	82.68
7217	PI 656049	HN	66.79	553.6	25	4.5	12	170	526.49	2.74	83.97
7218	PI 656059	HN	63.79	778.5	45.7	4.8	12	110	508.3	2.85	76.92
7219	PI 533855	HN	62.79	725	33	5.8	7	162	538.37	3.37	85.48
7220	BTx623	HN	55.79	NA	41	4.8	12	102	552.26	2.8	73.64
7221	PI 655977	HN	62.79	653.4	30	5.8	11	73	522.51	2.95	71.77
7222	PI 533986	HN	59.79	1150.2	50.5	4.5	9	117	379.9	2.25	77.68
7223	PI 533943	HN	63.79	NA	36	3.6	12	75	487.58	3.18	67.36
7224	PI 597971	HN	59.79	665	28	5	10	81	566.44	3.13	72.12
7225	PI 561072	HN	67.79	NA	50	8	12	91	573.7	2.7	65.11
7226	PI 576364	HN	57.79	528	28.5	5.5	7	110	337.61	2.51	84.13
7227	PI 564163	HN	62.79	835.5	26.5	4.5	11	120	447.89	2.53	95.4
7228	PI 533913	HN	59.79	212	35.6	4.5	10	90	582.98	3.2	70.8
7229	PI 534127	HN	63.79	228	35	3.9	10	170	433.42	2.85	86.81
7230	PI 656070	HN	70.79	396.2	23.5	4.9	11	109	249.07	2.52	101.72
7231	PI 533991	HN	62.79	967.1	39.3	5.8	12	112	316.29	2.65	103.11
7232	PI 533996	HN	58.79	661.3	29	4.6	11	79	437.38	2.83	77.73
7233	BTx623	HN	60.79	758.4	34.5	4.5	10	113	454.52	2.6	79.53
7234	PI 576333	HN	63.79	581.9	40	5.2	12	72	515.32	2.76	76.16
7235	BTx623	HN	62.79	652.5	38	5.2	13	98	421.94	2.4	84.88
7236	PI 656058	HN	63.79	850.8	40.5	5.5	9	78	518.12	2.99	59.98
7237	BTx623	HN	59.79	553.5	33.5	4.6	11	103	545.57	2.68	68.76
7238	PI 533878	HN	65.79	NA	45.5	6	12	119	556.84	3.06	82.46
7239	PI 576380	HN	68.79	630.4	38.5	6.5	15	121	550.44	2.81	75.4
7240	PI 576435	HN	62.79	1038	54	8.6	11	90	465.75	2.74	81.82
7242	PI 595702	HN	58.79	831.6	30.3	4.8	8	110	514.46	3.28	82.42
7243	PI 656109	HN	52.79	558.9	30.5	4.8	7	65	415.26	2.79	93.88
7244	PI 597973	HN	62.79	340.6	49	4.6	12	106	470.56	2.93	79.95
7245	PI 656053	HN	65.79	965.2	58	6.3	15	67	425.4	2.3	74.82
7246	PI 533948	HN	59.79	799.2	28	2.8	11	76	523.35	3.09	74.79
7247	PI 656119	HN	59.79	300	45	5	11	102	514.87	2.95	88.8
7249	PI 533961	HN	62.79	NA	43.5	5.5	9	80	320.8	2.64	96.86
7250	BTx623	HN	59.79	945.6	31.2	3.5	12	109	486.88	2.78	73.53
7251	PI 534108	HN	62.79	1103.4	43.5	5.5	13	103	452.07	2.68	83.86
7252	PI 576345	HN	64.79	751.8	25	4.5	14	128	537.5	2.89	64.89
7253	PI 642793	HN	62.79	867.6	37.6	5.8	11	80	637.32	3.5	63.87
7254	PI 534123	HN	56.79	396.9	50.1	4.8	12	120	468.47	3.18	91.68
7255	PI 534128	HN	63.79	468	30.7	5	13	122	565.42	2.91	71.92
7256	BTx623	HN	59.79	1039.3	29	4	10	112	616.09	2.91	73.38
7257	PI 576390	HN	54.79	704	40	5.3	6	119	513.35	3.25	75.35
7258	PI 533841	HN	63.79	992.2	36	4.1	13	82	460.85	2.76	86.6
7259	PI 534148	HN	63.79	505.6	47	5	13	113	546.15	2.93	69.4
7260	PI 656034	HN	63.79	758.4	43	6.5	14	123	559.76	2.93	74.95
7261	PI 534137	HN	62.79	1027.8	22.5	3.5	10	111	510.39	2.87	76.34
7262	PI 576425	HN	62.79	481.2	37	4.7	13	84	582.05	3.29	75.05
7263	PI 656108	HN	55.79	319.5	31	4.6	12	106	585.97	3.09	77.98
7264	PI 655993	HN	62.79	443.7	39.7	4.5	11	82	522.12	2.96	69.29
7266	PI 656091	HN	72.79	249.6	35.4	5.8	15	72	479.47	2.61	87.17
7267	PI 641849	HN	49.79	101.4	44	4.1	9	211	498.03	2.84	78.59
7269	BTx623	HN	58.79	456	33	3.9	11	113	515.96	2.93	74.73
7270	PI 656046	HN	62.79	348	48.5	5.4	8	103	445.15	2.66	69.69
7271	BTx623	HN	57.79	1337.7	49	5.2	13	108	621.36	2.92	64.39
7272	BTx623	HN	58.79	716.4	34.8	3.7	11	102	513.13	2.99	85.09
7273	PI 655972	HN	62.79	805.6	30	4.4	13	200	486.56	2.85	75.95
7274	PI 656068	HN	67.79	616.5	32	6	12	70	588.38	3.05	73.09
7275	PI 533955	HN	58.79	628.5	45.5	4.4	12	72	646.25	3.25	69.31
7276	PI 597968	HN	56.79	856.8	40	4.6	11	72	572.95	2.98	72.48
7277	PI 656005	HN	61.79	761.6	43	4.5	10	77	641.54	3.18	64.57
7278	PI 656025	HN	59.79	296.8	39.7	7.1	11	132	392.07	2.79	84.94
7279	PI 656099	HN	77.79	280.8	49.9	6.9	15	192	361.04	2.66	69.28
7280	PI 533752	HN	63.79	597.6	41	6.1	12	80	508.75	2.89	75.53
7281	PI 534063	HN	59.79	243.2	40	4.2	9	139	623.98	3.14	76.79
7282	PI 576339	HN	57.79	478.5	25.5	3.7	11	110	648.03	3.21	66.38
7283	PI 656021	HN	61.79	636.5	42	6.8	12	83	635.79	3.15	78.89
7285	PI 576394	HN	62.79	757.4	29	4.5	10	72	452.02	2.98	91.89
7286	PI 534116	HN	61.79	659.2	42.6	4.5	11	102	686.16	3.09	80.68
7287	PI 533921	HN	59.79	694.5	28	5	13	142	346.48	2.47	89.12
7288	PI 533856	HN	69.79	548.4	51.8	6.6	12	83	316.75	2.21	88.06
7289	PI 576366	HN	51.79	266.4	34	5.5	9	60	469.36	2.82	86.65
7290	PI 656071	HN	68.79	787	38	6.9	15	97	612.53	3.01	70.6
7291	PI 564164	HN	67.79	641.2	24.8	4.8	12	77	381.82	2.49	82.42
7292	PI 576401	HN	68.79	356	35	5.5	14	140	601.61	2.92	77.87
7293	PI 534139	HN	55.79	403.3	40	2.6	10	176	395.55	2.91	103.87
7294	PI 659753	HN	74.79	233	56.2	5.1	16	177	490.75	2.7	79.26
7295	PI 597972	HN	58.79	968.5	55	5.7	12	82	644.9	3.19	51.28
7296	PI 656078	HN	58.79	NA	32	3.5	9	98	642.5	3.16	62.96
7297	PI 595741	HN	55.79	678.4	40.5	3.5	9	90	546.56	3.25	78.28
7298	PI 534099	HN	62.79	988.2	46	6.7	15	76	379.83	2.33	85
7299	PI 656120	HN	62.79	140.4	46	7.2	11	75	403.06	2.73	83.95
7300	PI 656089	HN	52.79	484	29.7	3.2	10	173	473.41	3.2	80.12
7301	PI 597949	HN	70.79	180.4	32	4.5	11	120	520.99	2.82	84.87
7302	PI 656010	HN	62.79	660.6	39.5	5.2	11	82	434.2	2.95	87.71
7303	PI 533810	HN	70.79	327.6	48	7.1	11	77	551.47	2.87	71.41
7304	PI 642791	HN	65.79	375.6	37.6	5.8	14	88	441.38	2.81	80.51
7305	PI 656028	HN	64.79	1250.1	28	5.5	15	275	468.91	2.93	94.16
7306	BTx623	HN	59.79	697	35	4.4	12	110	469.95	2.64	87.4
7307	PI 655973	HN	64.79	NA	41	6.5	15	190	433.66	2.7	88.8
7308	PI 576418	HN	65.79	736	49.5	5.5	10	120	332.99	2.41	89.89
7309	PI 534070	HN	55.79	414	39.5	3.4	7	78	471.25	3.32	93.5
7310	PI 656088	HN	62.79	612	33	4.1	12	179	470.84	2.93	91.01
7311	PI 597950	HN	54.79	190.9	29.5	4.6	9	143	659.33	3.29	79.39
7312	PI 534132	HN	62.79	459.8	44.5	6.1	11	75	607.7	3.1	67.12
7314	PI 534101	HN	60.79	1222	38.1	4.5	11	81	415.12	2.67	87.19
7315	PI 533830	HN	54.79	362.1	26.5	3.4	9	53	537.01	3.17	84.56
7316	PI 533937	HN	58.79	315	37	6.4	10	80	588.92	3.27	80.93
7317	BTx623	HN	59.79	564.4	33.3	4.3	9	98	488.96	2.68	79.37
7318	PI 329440	HN	61.79	932.9	43.6	5.3	11	79	528.2	3.01	76.22
7319	PI 576385	HN	52.79	669.3	45.3	4.6	10	134	615.31	3.1	71.35
7320	PI 656051	HN	68.79	540.8	41	6.7	13	130	516.08	2.78	78.69
7321	PI 576396	HN	61.79	678.5	31	5	10	100	581.55	3.41	83.12
7322	BTx623	HN	58.79	686.4	40	4.8	12	103	401.33	2.65	93.28
7323	PI 597964	HN	65.79	752	38.5	7.1	12	102	578.51	3.01	77.48
7324	PI 597961	HN	57.79	NA	30.5	4.4	7	62	451.97	3	74.34
7325	PI 656019	HN	52.79	861	54.5	5.7	12	135	495.64	2.84	78.19
7326	PI 656086	HN	64.79	1375.5	38.5	5.6	12	83	517.1	2.76	71.03
7327	PI 534053	HN	65.79	575.1	41	4.3	10	88	380.89	2.65	90.7
7328	PI 576340	HN	64.79	481.8	33	4.6	10	125	407.16	2.4	85.87
7329	PI 655999	HN	62.79	201.5	57.5	3.8	7	162	443.45	2.41	83.3
7330	PI 534155	HN	68.79	296.4	43.2	6	12	80	501.28	2.56	81.19
7331	PI 534097	HN	59.79	472	29.3	2.8	9	78	457.5	2.68	76.84
7332	BTx623	HN	58.79	753.1	27.5	3.4	11	110	475.33	2.64	73.18
7333	PI 534105	HN	63.79	319.6	29.3	4.6	12	83	426.39	2.73	88.86
7334	PI 629059	HN	65.79	231.6	42	4.2	12	83	411.15	2.42	87.43
7335	PI 561472	HN	70.79	1003.2	43.5	6.3	14	158	425.07	2.55	79.98
7336	PI 656077	HN	54.79	663.6	44.5	5.6	11	150	472.76	2.96	78.56
7337	PI 576337	HN	62.79	NA	32.5	3	9	110	467.34	2.57	74.22
7338	PI 533976	HN	62.79	1188	31	5.1	11	75	463.56	2.89	78.35
7339	PI 533919	HN	63.79	NA	59	5.5	9	88	443.65	2.56	82.3
7340	PI 656085	HN	49.79	413.7	40.1	5.5	5	77	303.44	2.84	97.65
7341	BTx623	HN	58.79	870.4	40	5.4	10	102	421.78	2.95	81.94
7343	PI 552861	HN	61.79	772.5	32	4	13	90	578.91	2.94	72.63
7344	PI 533785	HN	58.79	459.2	37	5.3	7	80	559.36	2.87	72.66
7345	PI 533902	HN	68.79	552	60	7.6	10	63	558.79	2.74	77.92
7346	PI 534135	HN	75.79	127.2	37.2	4.8	11	60	288.24	2.02	99.01
7347	PI 655994	HN	59.79	591.8	29	4.6	11	245	370.67	2.5	89.49
7348	PI 533979	HN	55.79	800	34.6	4.1	12	75	455.73	2.97	91.16
7349	PI 659693	HN	49.79	NA	20	3	8	46	562.79	3.07	63.7
7350	PI 655998	HN	56.79	490.1	48.3	4.2	11	62	650.61	3.14	68.28
7351	BTx623	HN	59.79	NA	34.6	4.6	12	92	573.45	2.69	77.7
7352	PI 642992	HN	65.79	571.2	32.5	4.3	17	280	331.16	2.21	90.7
7353	PI 561073	HN	70.79	NA	40.5	5.1	17	120	545.97	3.14	72.46
7354	PI 656004	HN	63.79	678.3	25.5	3	10	92	327.67	2.76	92.75
7355	PI 609456	HN	86.79	169	NA	NA	11	283	455.08	3.2	89.73
7356	PI 656102	HN	58.79	NA	31.5	2.9	7	90	628.06	3.23	83.52
7357	PI 534157	HN	66.79	613.2	47.5	6.8	14	80	524.59	2.99	92.31
7359	PI 534114	HN	67.79	466.4	33	5.3	13	80	420.51	2.74	86.36
7360	PI 533824	HN	65.79	634.2	36	5	9	63	505.99	2.81	82.18
7361	BTx623	HN	55.79	545.7	38.3	4	10	95	374.7	2.63	80.51
7362	PI 656048	HN	63.79	648	29	4.1	11	129	524.59	2.82	80.01
7363	BTx623	HN	55.79	757.8	35	4.2	11	100	547.64	2.9	68.08
7364	PI 533863	HN	62.79	918	35	5	11	130	397.36	2.84	89.1
7365	BTx623	HN	58.79	758.4	35	4.2	13	96	539.5	2.93	76.78
7366	PI 533912	HN	47.79	407.1	25.8	3.7	7	100	582.17	3.77	73.06
7367	PI 534021	HN	75.79	486	43.5	4.4	14	80	316.36	2.6	92.08
7368	PI 576373	HN	62.79	886	32.2	3.6	12	90	355.25	2.59	102.48
7369	PI 642998	HN	64.79	191.1	50	6	9	312	450.21	2.83	92.65
7370	BTx623	HN	58.79	685.1	43	5.2	12	97	368.96	2.38	91.85
7371	PI 534112	HN	66.79	1286.4	65.7	8.2	10	96	415.36	2.45	92.29
7372	PI 533750	HN	62.79	123	40.5	4.5	13	63	609.15	3.15	83.54
7373	PI 656050	HN	59.79	972.4	30.5	5.1	12	255	352.14	2.36	87.83
7374	PI 533972	HN	67.79	721.6	33.7	6.1	13	108	436.65	2.56	83.76
7375	PI 656061	HN	66.79	397.6	27	4	13	99	556.78	2.88	81.75
7376	PI 659694	HN	66.79	724.5	39	5.7	10	120	412.86	2.53	82.51
7377	PI 597965	HN	59.79	697.2	43	6.3	11	70	407.91	2.67	73.62
7381	PI 597952	HN	63.79	854.7	44.4	4	11	73	460.65	2.88	91.95
7382	PI 533910	HN	58.79	774.4	47	4.5	12	80	540.26	3.24	89.44
7383	PI 656056	HN	71.79	558	41	6.9	14	120	529.34	2.48	64.1
7384	PI 534054	HN	68.79	519.2	32.5	4.5	12	58	298.15	2.49	90.18
7390	PI 656006	HN	71.79	955.4	48	6	11	69	454.7	2.92	75.18
8001	PI 655975	LN	70.79	466.9	54.3	5	NA	NA	507.69	2.96	62.36
8003	PI 533924	LN	68.79	190.4	40.6	5.6	10	69	546.89	3.28	66.89
8008	PI 656117	LN	72.79	574.4	31.6	5.5	16	91	446.29	2.82	90.76
8009	PI 595739	LN	66.79	401	37	4.3	10	85	466.92	2.69	73.68
8010	PI 656057	LN	81.79	NA	NA	3.7	16	131	230.06	2.19	82.88
8011	PI 655976	LN	62.79	800.7	53	5.7	13	88	476.5	2.65	67.03
8014	PI 576352	LN	62.79	NA	27.2	4	14	78	444.23	2.58	79.98
8015	BTx623	LN	64.79	1235.2	27.2	3.6	13	102	525.37	2.77	86.22
8016	PI 656081	LN	73.79	NA	46.5	6.7	11	62	450.73	3.06	69.45
8017	PI 656121	LN	61.79	NA	31.7	4.4	10	101	464.89	2.8	80.16
8018	PI 533962	LN	67.79	562.8	37.3	4.2	13	112	292.05	2	96.3
8019	PI 656118	LN	72.79	242	48	4.4	14	85	301.96	2.21	83.89
8020	PI 534115	LN	64.79	691.6	37.5	8	14	90	184.11	1.57	112.41
8021	PI 597951	LN	62.79	336	43	4.5	12	111	396.94	2.4	96.32
8022	PI 656079	LN	68.79	322.5	41.8	3.3	13	108	228.79	1.95	101.04
8024	PI 656029	LN	80.79	187	42	4.6	13	77	238.54	2	101.89
8025	BTx623	LN	68.79	462.8	33.5	4.6	12	93	225.45	2.09	109.09
8026	PI 576422	LN	66.79	458	36	4.3	12	87	496.16	2.54	83.34
8027	PI 656100	LN	73.79	NA	55.5	7	10	52	431.25	2.93	71.27
8028	PI 542718	LN	60.79	524	33.4	6.6	12	110	513.04	2.69	60.01
8029	PI 656020	LN	61.79	428.4	37.5	3.9	12	99	479.03	2.78	73.02
8030	PI 276837	LN	60.79	337	26	2.7	9	153	319.08	2.38	99.47
8031	PI 533936	LN	60.79	278.6	27.5	2.7	11	75	443.85	2.74	92.65
8032	PI 595718	LN	58.79	459	38	5.3	12	77	545.74	2.77	86.74
8033	PI 655970	LN	68.79	469.2	27.1	4.4	13	166	320.67	2.23	95.95
8034	PI 533755	LN	67.79	465.8	28.3	4	13	82	336.98	2.26	94.6
8035	PI 533766	LN	59.79	489.6	34.5	3.7	11	85	494.15	2.82	82.24
8036	PI 656009	LN	75.79	445.5	31	5.2	13	92	312.63	2.03	93.73
8037	PI 656016	LN	63.79	495	37	4.2	12	102	496.77	2.79	87.16
8038	BTx623	LN	64.79	354.4	22.5	2.6	15	101	561.77	2.86	78.23
8040	PI 533980	LN	72.79	410.2	34.5	5.8	12	62	471.37	2.48	75.43
8041	PI 533901	LN	68.79	660.6	39	4.7	13	90	273.28	2.61	100.13
8042	PI 597976	LN	62.79	596.4	50.1	3	9	180	452.07	2.71	91.75
8043	PI 533807	LN	70.79	405	40.8	4.8	16	96	339.81	2.25	89.68
8045	PI 534124	LN	63.79	420	44	4	11	112	550.93	2.62	82.65
8046	PI 656075	LN	73.79	510	29.8	3.8	17	108	480.48	2.44	89.91
8047	TX430	LN	70.79	NA	42.5	5.8	15	98	524.29	2.81	86.86
8049	PI 656011	LN	74.79	828.8	53.8	5.9	14	120	472.48	2.78	88.02
8050	PI 656037	LN	72.79	456	40	6.3	14	145	583.99	2.8	73.56
8051	PI 534117	LN	63.79	239.4	37.2	5.8	10	82	535.84	2.83	85.28
8052	PI 597980	LN	61.79	426	38.5	5.1	12	99	341.09	2.11	95.96
8066	PI 595720	LN	60.79	372.8	38.5	4.2	12	70	473.13	2.69	81.99
8067	PI 534009	LN	77.79	109.2	41.1	5.2	14	90	452.49	2.3	84.27
8068	PI 656110	LN	68.79	161.6	48.2	4.2	14	70	445.07	2.4	88.65
8069	PI 656111	LN	67.79	789.6	34.5	3.6	11	153	391.9	2.28	92.16
8070	PI 655981	LN	68.79	79.2	46	3.5	12	282	270.46	1.91	81.47
8071	PI 533821	LN	64.79	346.8	33	4	12	88	544.58	3	76.46
8072	PI 656095	LN	62.79	555.9	40.1	3.8	12	172	210.61	1.54	93.83
8073	PI 534144	LN	68.79	680.4	20.5	3	14	196	519.47	2.39	75.95
8074	PI 629040	LN	70.79	295.1	45	5.1	10	72	464.33	2.74	80.71
8075	PI 533998	LN	70.79	57.6	36.5	3.3	11	92	505.1	2.56	69.33
8076	PI 533845	LN	65.79	655.2	34	5.5	14	82	469.98	2.76	92.21
8077	BTx623	LN	66.79	423	36	4.6	10	88	517.93	2.73	84.91
8078	BTx623	LN	66.79	295.2	34.2	4.8	13	110	343.17	2.5	99.03
8079	PI 656030	LN	48.79	259.2	37.5	4.6	6	78	375.09	2.33	85.02
8080	PI 533970	LN	65.79	530	33.3	5.5	12	70	481.09	2.71	78.63
8081	BTx623	LN	66.79	706.4	39.3	6	12	99	537.05	2.62	72.65
8082	BTx623	LN	63.79	469.2	35.4	5.3	13	101	275.09	2.05	95.49
8083	PI 656087	LN	56.79	636	37.1	5.8	10	80	504.42	2.49	77.81
8084	PI 533759	LN	65.79	546	42.2	5.9	12	69	359.51	2.21	86.11
8085	PI 533956	LN	61.79	443.3	40.5	4.3	11	93	378.87	2.34	94.7
8086	PI 533940	LN	63.79	124.1	23.6	3.3	12	101	499.44	2.64	78.1
8087	PI 651496	LN	80.79	239.4	NA	NA	19	305	230.34	1.67	99.65
8088	PI 656008	LN	74.79	NA	52	9.5	13	136	293.79	2.11	98.59
8089	PI 534047	LN	55.79	469.2	30.5	4.8	11	75	517.8	2.92	78.95
8090	PI 656104	LN	64.79	153	25	2.6	12	141	303.13	2.15	105.93
8091	PI 656080	LN	65.79	321.6	29.6	4.2	11	123	277.06	1.82	83.06
8092	PI 534104	LN	67.79	609.6	44.6	6.8	13	79	401.59	2.31	86.99
8093	PI 656114	LN	62.79	NA	40	7.6	11	71	456.3	2.74	82.1
8094	PI 607931	LN	73.79	343.2	42	5.3	14	78	418.89	2.32	86.63
8095	PI 656022	LN	65.79	558.6	21	2.5	14	99	332.78	2.22	96.95
8096	PI 655971	LN	58.79	694.4	29.5	3.6	13	101	244.49	1.64	91.92
8097	PI 656000	LN	62.79	341	24.8	4.5	12	88	374.88	2.16	93.4
8098	PI 576376	LN	65.79	456	41.8	4	13	83	327.16	1.98	99.36
8099	PI 576130	LN	75.79	143	NA	NA	14	233	190.8	1.58	108.05
8100	PI 533987	LN	60.79	530.4	34.5	5.1	12	100	397.38	2.69	89.14
8102	PI 533915	LN	65.79	329.4	28	6	13	110	301.22	2.43	90.54
8103	PI 656032	LN	80.79	355.5	NA	NA	13	225	225.37	1.92	106.52
8104	PI 534163	LN	71.79	193.5	23	4.9	15	75	391.46	2.26	92.99
8105	PI 533838	LN	53.79	367.4	47	4.7	7	70	495.68	2.84	84.21
8107	BTx623	LN	64.79	874.5	28.5	4.3	13	100	446.54	2.48	75.26
8108	PI 656012	LN	78.79	920.7	NA	NA	15	101	316.52	2.11	83.08
8109	PI 597982	LN	56.79	849.6	35.6	4.7	10	99	234.41	2.25	109.08
8110	PI 576437	LN	62.79	396	31	3.7	11	153	448.21	2.74	91.23
8111	PI 533997	LN	58.79	648.9	33.5	4.3	9	110	135.26	1.69	109.22
8112	PI 655995	LN	68.79	117.6	48	7.5	13	185	315.8	1.84	102.08
8113	PI 656043	LN	72.79	335.3	42.6	6.8	14	198	304.46	2.03	104.14
8114	PI 659695	LN	70.79	152	52.3	5.3	12	82	318.25	2.11	88.85
8115	BTx623	LN	66.79	451	30.2	4.5	12	97	489.78	2.3	92.18
8116	PI 655996	LN	71.79	228	27.8	4.6	12	84	405.3	2.75	93.57
8117	PI 533938	LN	63.79	580.8	34	4.5	12	175	368.46	2.75	98.32
8118	PI 574455	LN	77.79	156	39.2	5.9	14	72	303.85	2.29	94.98
8119	PI 533776	LN	71.79	172.7	39.4	3.7	11	111	266.68	2.16	113.98
8120	PI 576428	LN	72.79	177.1	35	6.7	14	90	312.81	2.19	95.62
8121	PI 576349	LN	72.79	67.2	40	3.1	10	98	401.37	2.3	100.4
8122	PI 533842	LN	78.79	NA	NA	NA	15	69	342.87	2.66	80.21
8123	PI 656090	LN	67.79	420.2	40.6	4.6	12	183	274.69	1.97	103.63
8124	BTx623	LN	65.79	519	23	3	14	99	396.98	2.18	95.06
8125	PI 597958	LN	69.79	207.9	34	5	13	95	237.7	1.9	94.58
8126	PI 533989	LN	72.79	326	34	5	11	92	427.49	2.22	84.62
8127	PI 597946	LN	58.79	295.2	31.5	2.7	NA	NA	303.63	2.07	102.96
8128	BTx623	LN	70.79	322.7	30.6	3.7	13	92	388.8	2.4	91.5
8129	PI 656018	LN	75.79	205.5	40	4.3	14	80	274	1.86	93.8
8130	PI 656007	LN	72.79	197.1	33.5	3.7	11	73	375.38	2.23	86.23
8131	PI 576375	LN	72.79	563	47	5.1	13	106	417.47	2.41	94.68
8132	PI 576426	LN	75.79	119	40.9	4.8	14	92	435.91	2.39	85.32
8133	PI 656062	LN	77.79	512	NA	NA	15	268	346.75	1.98	84.96
8134	PI 656026	LN	78.79	168.3	31.7	6.9	13	110	339.05	2.06	91.36
8135	PI 656003	LN	70.79	266.7	28.6	3	12	133	336.7	1.86	87.87
8136	PI 533957	LN	66.79	282.6	41.3	4.1	11	78	307.03	1.9	100.4
8137	PI 534145	LN	58.79	279.3	43	4.6	10	98	281.1	2.13	90.73
8139	PI 655992	LN	63.79	509.4	19	3.7	12	96	333.49	1.91	87.79
8140	PI 656036	LN	75.79	236.8	46.9	6.1	14	172	316.44	1.76	88.34
8141	PI 656035	LN	66.79	720	38	3.9	14	265	269.09	1.79	90.51
8142	BTx623	LN	64.79	447.2	25.2	3.6	13	95	453.43	2.32	82.22
8143	PI 595745	LN	63.79	255.2	46.2	3.8	11	120	501.91	2.74	67.84
8144	PI 655997	LN	72.79	413.1	35	4	12	72	334.91	2.76	103.28
8145	PI 565121	LN	78.79	NA	36.4	5.8	15	111	254.39	2.22	92.75
8146	PI 533964	LN	77.79	NA	NA	NA	16	80	439.64	2.9	78.86
8147	PI 656042	LN	77.79	192	60	6.1	13	68	461.31	3.04	82.54
8148	PI 655974	LN	68.79	442	29.6	4.5	12	151	418.2	2.47	76.14
8149	BTx623	LN	68.79	483	32.5	4.6	12	90	500.62	2.32	85.31
8150	PI 576381	LN	71.79	306.8	36.6	5	14	79	382.43	2.39	93.23
8151	PI 534046	LN	62.79	486.4	30.3	3.6	11	75	544.93	2.71	86.55
8152	PI 597967	LN	68.79	NA	44.5	7.7	13	78	462.99	2.53	68.99
8153	PI 548797	LN	74.79	264.6	55	6.4	14	90	443.13	2.72	92.4
8154	BTx623	LN	70.79	535.2	33.1	4.9	13	102	575.19	2.91	85.71
8155	PI 656001	LN	75.79	266.4	27	5.2	13	90	383.97	2.55	100.39
8157	PI 656013	LN	64.79	334.8	34	7	13	238	273.76	2.48	96.64
8158	PI 534037	LN	61.79	292.1	42.6	3.5	12	120	130.57	2.19	107.42
8159	BTx623	LN	62.79	793.1	30.8	4.7	12	99	375.36	2.42	88.09
8160	PI 533903	LN	65.79	265.8	47.8	8	10	77	420.71	2.65	94.73
8161	PI 656094	LN	60.79	480.6	43.5	4.5	10	120	282.63	2.19	103.33
8162	PI 533965	LN	68.79	392	29	3.5	12	86	304.32	2.37	91.81
8163	PI 656097	LN	80.79	81.5	NA	NA	13	103	281.33	1.87	89.64
8164	PI 656116	LN	49.79	248.6	37.3	2.4	9	75	418.96	2.78	86.65
8165	PI 656040	LN	75.79	427	38	4.5	14	95	441.32	2.78	84.34
8166	PI 597966	LN	61.79	539	43.3	6.2	11	75	398.49	2.57	96.88
8167	TX430	LN	70.79	212.4	33	5.4	12	99	344.93	2.65	90.13
8168	PI 533814	LN	72.79	289.2	36.5	5.2	14	62	372.85	2.57	88.26
8170	PI 533761	LN	74.79	265.5	47.5	7	15	101	343.14	2.58	96.41
8171	PI 641874	LN	63.79	529.2	38.8	4.8	11	70	345.07	2.57	73.12
8173	BTx623	LN	63.79	862	35.1	5.5	11	110	592.47	2.74	66.22
8174	PI 656002	LN	68.79	611.1	28.6	3	15	88	483.48	2.68	78.28
8175	PI 659691	LN	80.79	136	NA	NA	16	95	218.81	1.83	95.51
8176	PI 533967	LN	72.79	194.4	26.5	4.7	13	80	308.04	2.25	83.12
8177	BTx623	LN	64.79	493.5	23.6	3.5	12	80	392.55	2.36	87.25
8178	TX430	LN	68.79	NA	31.3	3.7	15	98	298.09	2.3	86.08
8179	PI 656074	LN	67.79	315	40.7	4.4	10	270	361.96	2.58	97.09
8180	PI 533758	LN	71.79	194.6	38.5	5.7	12	92	216.41	1.98	89.31
8181	PI 656106	LN	68.79	620	41.7	6.7	12	105	448.45	2.55	80.83
8182	PI 533799	LN	68.79	310.2	30	5.3	13	70	458.41	2.48	83.17
8183	PI 533760	LN	65.79	324	41.9	6.5	14	80	294.32	2.33	89.76
8184	PI 152651	LN	57.79	783	45.7	6.4	9	141	510.6	3.07	78.1
8185	PI 533939	LN	65.79	667.2	31.5	5.1	11	162	283.76	2.46	94.87
8186	BTx623	LN	64.79	744	40.4	5.5	13	100	431.2	2.34	76.91
8187	PI 533949	LN	61.79	369.6	32	4.6	12	79	393.87	2.26	85.46
8188	PI 533839	LN	65.79	79.9	34	4.1	9	110	324.85	2.07	96.27
8189	PI 576348	LN	66.79	197.2	45	4.6	11	100	588.11	2.85	72.62
8190	PI 656119	LN	56.79	326.7	40.5	3.6	9	110	390.89	2.15	91.64
8192	PI 534148	LN	70.79	372	48	5.2	13	100	507.03	2.58	88.04
8193	PI 534108	LN	66.79	780.3	43	5.6	12	112	285.5	2.13	101.69
8195	PI 656082	LN	75.79	165.3	46.2	4.7	18	82	583.14	3.19	79.14
8196	PI 656070	LN	70.79	497.6	52	6.6	13	50	352.91	1.99	81.5
8197	PI 576399	LN	62.79	516.6	25	2.3	10	170	389.12	2.61	78.33
8198	PI 533855	LN	63.79	358.6	35	4.6	8	142	398.69	2.75	90.88
8199	PI 533833	LN	63.79	319.7	26.7	3.7	13	92	443	2.71	85.6
8200	PI 595743	LN	72.79	124.6	59.7	6	15	72	375.59	1.83	76.89
8201	PI 656107	LN	68.79	805.8	37	5.6	16	122	375.66	2.09	78.08
8202	PI 595740	LN	70.79	291.2	31	4.1	15	90	267.36	2.21	90.55
8203	BTx623	LN	62.79	656	33.5	4.2	12	101	428.06	2.22	81.7
8204	BTx623	LN	62.79	411	34.2	5.4	12	109	446.69	2.52	84.54
8205	PI 534127	LN	63.79	187.2	38	4.1	12	92	431.19	2.38	84.32
8206	PI 576393	LN	57.79	595.4	37.5	4	10	75	661.32	3.08	75.64
8207	PI 659696	LN	63.79	990	36.3	6.4	14	140	286.94	2.39	98.68
8208	PI 656105	LN	65.79	541.5	39.8	5.5	12	49	459.98	2.65	86.57
8209	PI 655972	LN	67.79	457.6	31	4.6	15	189	448.52	2.28	87.22
8210	PI 597960	LN	68.79	NA	45.5	6.5	13	83	437.17	2.58	90.74
8211	PI 533985	LN	66.79	469.7	20.5	4.3	13	248	309.22	2.03	93.55
8212	PI 533991	LN	65.79	350.1	38	6.6	13	82	369.44	2.23	92.26
8213	PI 656034	LN	74.79	221.9	40.2	7.9	12	110	414.56	2.4	90.44
8214	BTx623	LN	65.79	423	44	6.5	11	100	419.1	2.22	90.84
8215	PI 656058	LN	73.79	287.1	35.6	3.6	10	68	253.81	1.82	93.97
8216	PI 656052	LN	63.79	582	36.5	4.5	11	71	383.54	2.49	94.43
8217	PI 576345	LN	72.79	547.5	24.2	4.4	15	139	365.36	2.22	94.5
8218	PI 655978	LN	70.79	NA	51.1	4.7	13	90	307.89	2.19	109.91
8219	BTx623	LN	68.79	661.3	24.2	2.7	13	100	402.04	2.37	85.8
8220	PI 656109	LN	61.79	226.1	31	4	9	61	340.25	2.42	100.36
8221	PI 533911	LN	68.79	141.9	35.4	5.2	12	71	291.33	2.2	97.03
8223	PI 576333	LN	65.79	381.6	33.5	4.5	13	83	402.94	2.46	83.19
8224	PI 595702	LN	62.79	436.8	28.5	3.3	11	142	366.93	2.03	102.2
8225	PI 656049	LN	74.79	108.8	27.5	3.8	15	160	422.32	2.29	87.7
8226	PI 533943	LN	66.79	433.5	38.8	5.7	13	91	399.29	2.49	74.61
8228	PI 641849	LN	49.79	291.2	53.5	5.8	8	190	479.75	2.81	91.72
8229	PI 533948	LN	62.79	455	24.5	2.5	10	79	431.05	2.35	86.48
8230	PI 534133	LN	68.79	170	35.6	3.6	13	73	260.58	2.55	110.45
8231	PI 642793	LN	63.79	498.4	32	6	12	86	396.04	2.51	90.37
8232	PI 564165	LN	75.79	NA	34	4.8	13	85	445.4	2.55	76.79
8233	PI 17548	LN	62.79	315	24.5	2.6	11	249	300.31	2.16	101.74
8234	BTx623	LN	65.79	495.6	31.5	4	12	105	308.75	2.26	95.81
8235	PI 576380	LN	65.79	440	34.5	7.5	16	123	331.37	2.29	98.37
8236	PI 656059	LN	68.79	341.6	37	3.8	13	112	299.23	2.12	96.52
8237	PI 533878	LN	57.79	207	29.2	4.7	13	58	523.08	2.81	64.15
8238	PI 597971	LN	62.79	407	31.5	5.1	10	84	426.76	2.64	78.12
8239	PI 533754	LN	62.79	220	32.7	3.3	11	123	327.62	2.48	90.58
8240	PI 533913	LN	62.79	361.2	36	5.5	11	73	338.01	2.39	91.27
8241	PI 656069	LN	75.79	281.6	31.5	5.1	13	70	354.72	2.51	84.36
8242	PI 656053	LN	67.79	603.9	42.5	5	13	70	311.55	1.88	98.82
8243	PI 597973	LN	68.79	15.4	43	4.4	14	108	299.2	2.07	97.41
8244	PI 656039	LN	74.79	284	37.7	7.5	15	113	337.68	2.24	88.3
8245	PI 656091	LN	78.79	83.2	NA	NA	18	76	352.82	2.34	103.01
8246	PI 655977	LN	66.79	830	26	5	15	71	484	2.68	79.51
8247	PI 656024	LN	78.79	NA	NA	NA	13	146	393.78	2.39	87.43
8248	PI 656028	LN	66.79	801.9	30.5	6.7	16	290	321.09	2.18	107.36
8249	PI 656010	LN	62.79	446.4	46	5.7	13	80	453.75	2.62	72.14
8250	PI 533752	LN	61.79	642	44.5	7.3	11	90	378.47	2.49	86.76
8251	PI 561072	LN	66.79	NA	34	5.4	14	92	481.29	2.54	75.48
8252	PI 576364	LN	62.79	529.2	33	5	9	85	287.38	2.35	92.61
8253	PI 533996	LN	63.79	759	32	3.5	11	70	447.19	3.05	80.95
8254	PI 534123	LN	62.79	241.5	46	5.5	12	95	342.26	2.35	89.83
8255	PI 534063	LN	62.79	221.4	28.5	4.5	9	122	429.09	2.65	79.3
8256	PI 576339	LN	57.79	475.2	30	5.4	11	110	364.68	2.57	89.92
8257	PI 597972	LN	62.79	643.5	46	4.5	13	110	341.65	2.3	83.39
8258	PI 576394	LN	61.79	NA	33.5	4.6	13	90	447.72	2.82	71.44
8259	PI 655993	LN	66.79	819.2	37.6	3.8	12	88	233.01	1.9	94.03
8260	PI 533986	LN	65.79	536.8	42.5	4.5	12	110	325.13	2.14	85.65
8261	PI 533961	LN	58.79	697.2	38.5	4.7	12	85	407.59	2.7	83.68
8262	PI 564164	LN	68.79	462.8	31	5.2	15	91	312.61	2.05	90.02
8263	PI 533955	LN	58.79	646.1	38	4.6	12	80	570.19	3.03	70.2
8264	PI 564163	LN	65.79	1186.5	36.3	4.5	14	112	301.38	1.93	95.06
8265	PI 597957	LN	63.79	283.4	36	6.2	12	70	481.07	2.37	67.41
8266	BTx623	LN	62.79	943.5	30.6	4.6	13	110	365.23	2.24	83.8
8267	BTx623	LN	62.79	775.6	27	3.6	12	98	336.55	2.02	87.45
8268	PI 656019	LN	54.79	428.4	41	4.5	10	80	359.77	2.35	79.53
8269	PI 656096	LN	59.79	252.8	38.2	2.9	11	132	432.86	2.64	76.15
8270	PI 533921	LN	65.79	528	26.3	5.2	15	138	286.6	1.96	77.92
8271	BTx623	LN	65.79	660	30.1	4	14	95	410.24	2.1	87.84
8272	PI 576435	LN	64.79	568.1	45.8	6.3	10	96	411.19	1.99	75.4
8273	PI 595714	LN	63.79	380.9	42.5	4.1	15	70	383.9	2.46	76.93
8274	PI 656078	LN	65.79	177.1	49	5.5	11	72	539.31	2.96	89.31
8275	PI 576390	LN	62.79	320	38.7	5.2	10	96	509.09	2.99	79.94
8276	BTx623	LN	63.79	581.9	29.5	3.6	12	88	542.36	2.63	77.01
8277	PI 576401	LN	75.79	69.6	43.8	7	17	120	605.88	2.92	61.21
8278	PI 656120	LN	67.79	NA	40.5	6.6	14	78	459.5	2.92	83.02
8279	PI 576337	LN	65.79	237.6	46.5	3.5	10	115	494.46	2.79	86.72
8280	PI 576385	LN	58.79	778	41.6	4.7	10	140	598.42	3.05	74.92
8281	PI 656021	LN	62.79	401.4	39.1	5.5	11	82	262.78	2.32	91.76
8282	PI 534139	LN	58.79	400.4	51	4.1	8	150	357.23	2.45	103.23
8283	PI 597949	LN	75.79	45.9	24.5	2.8	13	101	371.22	2.44	91.62
8284	PI 656108	LN	58.79	339.3	39.5	6.2	10	82	683.87	3.19	72.87
8285	BTx623	LN	63.79	804.1	43.6	6	13	100	249.55	1.85	104.16
8286	PI 576366	LN	52.79	400.8	36.7	5.5	9	59	316.56	2.49	99.24
8287	PI 533856	LN	73.79	491.7	42.4	5.8	14	88	370.98	2.36	88.79
8288	PI 534097	LN	62.79	457.6	39.1	4.2	12	75	658.19	3.13	70.92
8289	PI 533976	LN	65.79	930.6	35.5	5.5	15	82	539.24	2.76	75.49
8290	PI 534070	LN	54.79	341.6	35.5	4.5	9	77	518.52	2.99	70.68
8291	PI 533841	LN	67.79	553.2	44.6	5.6	13	78	502.86	2.71	72.49
8293	BTx623	LN	58.79	550.4	35	4	11	105	602.31	2.81	75.98
8294	PI 656099	LN	80.79	NA	NA	NA	15	162	296.58	2.29	84.24
8296	PI 659753	LN	79.79	NA	NA	NA	14	150	294.44	2.47	92.48
8297	BTx623	LN	63.79	566.2	32	4.9	11	100	456.75	2.56	83.16
8298	PI 656089	LN	61.79	310.4	26.5	3.1	12	120	577.41	2.87	67.5
8299	PI 576425	LN	63.79	469	41.2	4.5	14	80	428.9	2.82	79.08
8300	PI 534137	LN	64.79	414	32.5	5.6	12	120	440.35	2.71	86.22
8301	PI 534132	LN	63.79	409.2	53	6	12	72	309.39	2.21	94.18
8303	PI 656046	LN	63.79	462.7	45.8	7.5	11	105	308.43	2.27	90.62
8304	PI 595741	LN	66.79	515	38	3.7	12	90	317.79	2.38	97.05
8305	PI 656005	LN	62.79	348.6	44.2	4.8	12	70	425.89	2.71	80.29
8306	PI 656068	LN	72.79	704.2	34.5	5.9	16	82	433.45	2.55	79.94
8308	BTx623	LN	63.79	525	53.2	4.9	12	100	440.83	2.73	80.3
8309	PI 655973	LN	64.79	NA	44	7	15	180	329.05	2.51	88.25
8310	PI 533937	LN	62.79	333	22.5	3.5	12	109	541.9	3.05	74.27
8311	PI 655999	LN	67.79	15.6	31	3.1	10	190	410.97	3.07	88.38
8312	PI 576418	LN	66.79	297	37.8	3.8	13	120	363.83	2.62	87.81
8313	PI 533902	LN	73.79	18.2	59	7.5	13	79	429.95	2.53	80.99
8314	PI 629059	LN	61.79	578.5	45.4	4.9	12	95	433	2.34	78.05
8315	PI 552861	LN	62.79	636	41	5	12	85	433.56	2.43	81.48
8316	PI 534099	LN	64.79	684	35.8	4.2	14	78	369.34	2.48	92.61
8317	PI 656088	LN	63.79	514.8	26	4.5	11	168	312.86	2.19	87.61
8318	PI 656025	LN	61.79	196.2	36.1	7	11	130	249.64	1.81	85.9
8319	BTx623	LN	59.79	376.5	32.5	5	11	88	655.65	3.01	71.89
8320	PI 533863	LN	63.79	674.5	43.6	5.6	11	110	496.19	2.75	76.95
8321	PI 534021	LN	72.79	213.4	41.1	5.1	13	78	447.68	2.6	72.17
8322	PI 597964	LN	65.79	646.8	37	7	14	100	367.68	2.35	85.99
8323	PI 656077	LN	59.79	324	40.1	3.7	12	160	436.02	2.56	84.6
8324	PI 534155	LN	66.79	316.5	46	6.6	13	88	506.69	2.58	87.79
8325	PI 534128	LN	70.79	43.2	31	4.6	12	102	380.06	2.43	99.57
8326	PI 656051	LN	76.79	167	52.4	8.3	15	140	267.85	2.01	100.45
8327	PI 329435	LN	75.79	83.5	61.8	6.5	13	78	388.12	2.46	93.34
8328	PI 533824	LN	70.79	322.4	42.4	6.8	16	70	376.43	2.4	94.91
8329	PI 533810	LN	78.79	148.8	51.9	7.2	13	70	238.1	1.8	104.24
8330	PI 597968	LN	62.79	409.5	32.1	6.6	11	78	459.25	2.47	87.6
8331	PI 642791	LN	72.79	385	46	5.9	15	88	280.78	2	96.02
8332	PI 534116	LN	61.79	501.2	38.5	4.4	10	72	390.27	2.53	90.81
8333	PI 576340	LN	60.79	353	26	4	14	111	281.7	1.79	90.71
8334	PI 659693	LN	49.79	NA	20	4.2	10	58	548.91	2.65	76.61
8335	PI 642998	LN	66.79	NA	44.5	6.6	13	313	308.22	2.08	96.84
8336	PI 561073	LN	77.79	224	NA	NA	15	122	411.71	2.31	75.06
8337	PI 656071	LN	71.79	522.5	43	6.6	15	110	409.29	2.4	82.74
8338	PI 329440	LN	65.79	NA	44.6	5	15	73	389.76	2.15	67.63
8339	BTx623	LN	58.79	651	43.5	4.5	9	88	449.66	2.28	88.33
8340	PI 655994	LN	61.79	329.6	29.5	5.6	12	240	222	1.65	100.57
8341	PI 533979	LN	58.79	400.9	34	3.8	10	98	421.53	2.58	91.95
8342	PI 533919	LN	66.79	434.4	54	7.7	NA	NA	499.94	2.97	76.6
8343	BTx623	LN	62.79	454.5	36.1	4.7	12	85	490.76	2.72	77.62
8344	PI 656056	LN	75.79	123.2	40.1	7.3	13	90	306.1	1.89	94.93
8345	PI 597952	LN	63.79	NA	37.9	4.6	14	111	383.14	1.95	90.09
8346	PI 656085	LN	56.79	490.1	35.6	4	12	65	252.69	1.86	101.58
8347	PI 534054	LN	68.79	295.9	36	5	11	60	355.86	2.36	93.52
8348	BTx623	LN	62.79	366	30	4.8	13	65	300	2.06	99.61
8349	PI 656048	LN	74.79	411	27	5.1	11	140	332.86	2.25	97.87
8350	BTx623	LN	63.79	519	32.7	4.3	15	103	445.76	2.46	78.71
8351	PI 642992	LN	73.79	NA	34.6	4.9	12	102	275.03	2.04	104.28
8352	PI 585295	LN	71.79	356	35.4	8.7	13	75	416.68	2.67	81.79
8353	PI 656102	LN	63.79	810	41.2	5.6	12	151	415.91	2.38	92.7
8355	PI 533910	LN	63.79	683.2	43	6.2	12	71	528.98	2.75	87.12
8356	BTx623	LN	65.79	547.4	33.9	5.4	11	101	386.87	2.32	97.49
8357	PI 659694	LN	74.79	324.8	37.6	5	15	121	232.26	1.37	89.37
8358	PI 534053	LN	71.79	386	31	3.3	14	75	168.39	1.47	104.02
8359	PI 656086	LN	68.79	490.7	29	2.7	15	115	340.92	2.06	86.45
8360	PI 595744	LN	62.79	501	20.6	3.5	12	140	412.47	2.13	85.46
8361	PI 656115	LN	62.79	59.5	31.5	3.3	10	148	196.66	1.54	81.72
8362	PI 656014	LN	72.79	148.5	43.5	4.5	13	150	305.42	2.05	103.17
8363	PI 597965	LN	63.79	250.4	30	5.2	15	100	208.58	1.77	80.53
8364	PI 656023	LN	72.79	358.4	41.2	5	14	150	199.91	1.86	97.41
8366	PI 534105	LN	62.79	899.6	55.9	5.7	14	82	398.14	2.57	90.41
8367	PI 534114	LN	68.79	402	35	5.5	13	75	341.79	2.34	94.36
8368	PI 533750	LN	63.79	102	49.6	5.6	11	70	344.63	2.17	100.94
8369	PI 561472	LN	76.79	423.6	NA	NA	14	168	304.86	1.91	93.18
8370	PI 576373	LN	66.79	538.5	29.5	3.3	14	71	183.01	1.37	99.41
8371	PI 595699	LN	69.79	348	31.5	4.3	12	73	300.35	1.57	85.26
8372	PI 533912	LN	49.79	338.8	26	4	9	97	519.71	2.99	77.12
8373	PI 533972	LN	72.79	394.4	44.4	6.5	14	105	239.17	1.7	103.67
8374	PI 656061	LN	68.79	NA	34	4.1	14	95	476.66	2.29	85.65
8375	PI 534157	LN	71.79	300.8	31.7	5.3	15	82	416.26	2.32	91.47
8376	PI 534101	LN	67.79	662.4	42.2	5	14	85	317.84	1.92	100.59
8377	PI 576396	LN	63.79	456	24.2	3.6	12	90	268.74	1.98	101.91
8381	PI 656004	LN	74.79	245	31.6	3.4	16	88	446.07	2.54	84.46
8382	BTx623	LN	65.79	896.4	39.5	5	12	90	571.25	2.59	77.51
8383	PI 656006	LN	79.79	96	NA	NA	18	81	294.56	1.93	97.94
8384	PI 534135	LN	84.79	58.5	NA	NA	16	60	299.19	2.29	108.5
8389	PI 576387	LN	66.79	486.2	30	4	12	99	265.02	2.18	96.43
8390	BTx623	LN	64.79	NA	34	5.3	12	102	518.96	2.56	77.12
