# Supplementary material for: Variation in morpho-physiological and metabolic responses to low nitrogen stress across the sorghum association panel
Source: BMC Plant Biol. 2022 Sep 9;22:433. doi: 10.1186/s12870-022-03823-2 (PMC9461132; doi:10.1186/s12870-022-03823-2)
Supplement: Supplementary file 4 — Table S4. Summary statistics for 145 annotated metabolites. [file 12870_2022_3823_MOESM4_ESM.xlsx]

## Sheet: MSMS.final
Table S4. Summary statistics for 145 annotated metabolites.
Metabolite	RT_min	Average_Mz	Class	Standard	Adduct	Formula	Mean abundance value under high nitrogen (HN)	Mean abundance value under low nitrogen (LN)	Fold change (FC)	P-value	Heritability under high nitrogen	Heritability under low nitrogen
Trigonelline	0.797	138.055	Alkaloids		[M+H]+	C7H7NO2	1109854008	9.68221e+08	0.872386	0.0847316	0.685873	0.70845
Choline	8.445	104.107	Amines		[M]+	C5H14NO	1.85129e+08	1.56792e+08	0.846934	0.0362958	0.533941	0.637856
Cysteamine	7.26	78.0337	Amines		[M+H]+	C2H7NS	1.90707e+06	1.51251e+06	0.793108	0.00411807	0.386371	0.702359
Diphenylamine	15.109	170.097	Amines		[M+H]+	C12H11N	4.53788e+06	5.91477e+06	1.30342	0.155512	0	0
Histamine	8.126	112.087	Amines		[M+H]+	C5H9N3	1.01436e+06	791555	0.780351	0.0612019	0.463962	0.715967
N-Acetylputrescine	0.844	131.118	Amines		[M+H]+	C6H14N2O	2.45882e+07	2.26668e+07	0.921856	0.236235	0.900748	0.90476
Phytosphingosine	14.913	318.3	Amines		[M+H]+	C18H39NO3	3.89498e+06	6.28989e+06	1.61487	0.0352622	0	0
Triethanolamine	6.454	150.112	Amines		[M+H]+	C6H15NO3	1.87558e+06	1.7533e+06	0.934806	0.483501	0	0
2-Aminoadipic acid	8.26	162.076	Amino Acids and derivatives		[M+H]+	C6H11NO4	1.2538e+06	1.11954e+06	0.892916	0.0657541	0.416241	0
3-Methylhistidine	9.222	168.078	Amino Acids and derivatives		[M-H]-	C7H11N3O2	1.65641e+06	2.04835e+06	1.23662	0.0499066	0.602451	0.594896
4-AMINOBUTYRIC ACID	7.561	104.071	Amino Acids and derivatives		[M+H]+	C4H9NO2	1.46064e+07	1.23643e+07	0.846501	0.145806	0.00799216	0.781452
4-Guanidinobutyric acid	7.421	146.092	Amino Acids and derivatives		[M+H]+	C5H11N3O2	1.69291e+07	1.48722e+07	0.8785	0.0195661	0.674741	0.81126
5-Aminovaleric acid	1.067	160.133	Amino Acids and derivatives		[M+H]+	C8H17NO2	3.0599e+06	3.70856e+06	1.21199	0.570361	0.601078	0.86655
5-Aminovaleric acid betaine	6.448	160.133	Amino Acids and derivatives		[M+H]+	C8H17NO2	3.77939e+06	4.48944e+06	1.18787	0.94666	0.628789	0.866359
5-Hydroxy-L-tryptophan	1.899	219.078	Amino Acids and derivatives		[M-H]-	C11H12N2O3	7.7068e+06	6.64071e+06	0.86167	0.0639685	0.436372	0.775722
Acetylcarnitine	6.977	204.123	Amino Acids and derivatives		[M]+	C9H18NO4	6.11686e+06	1.02371e+07	1.67358	1.53e-06	0.594056	0.759976
Alanine	0.766	90.055	Amino Acids and derivatives		[M+H]+	C3H7NO2	1.24949e+08	9.90884e+07	0.793031	0.000625535	0.654336	0.0828899
Alanine betaine	0.781	132.102	Amino Acids and derivatives		[M+H]+	C6H13NO2	1.91362e+07	1.66505e+07	0.870106	0.0132012	0.776956	0.758194
Arginine	9.286	173.104	Amino Acids and derivatives		[M-H]-	C6H14N4O2	974172	622270	0.638768	0.00780745	0.0236329	0.641389
beta-Tyrosine	1.217	182.081	Amino Acids and derivatives		[M+H]+	C9H11NO3	6.32949e+06	6.19348e+06	0.978511	0.758633	0.788274	0.844946
Betaine	7.028	140.068	Amino Acids and derivatives		[M+Na]+	C5H11NO2	2.60865e+08	2.61456e+08	1.00226	0.839671	0.816572	0.82573
Glutamic acid	8.552	148.06	Amino Acids and derivatives	yes	[M+H]+	C5H9NO4	271520891	1.58775e+08	0.584762	1.89e-05	0.109081	0.389872
Glutamine	0.756	145.062	Amino Acids and derivatives	yes	[M-H]-	C5H10N2O3	4.34497e+07	2.3616e+07	0.543526	1.12e-08	0.0616141	0.138427
Glycine-Betaine	0.78	118.086	Amino Acids and derivatives		[M+H]+	C5H11NO2	6741260050	5808338690	0.86161	0.000109738	0.796136	0.911662
Histidine	9.181	154.062	Amino Acids and derivatives		[M-H]-	C6H9N3O2	3.48906e+06	2.53295e+06	0.72597	0.605101	0	0.114356
L-Carnitine	0.769	162.112	Amino Acids and derivatives		[M+H]+	C7H15NO3	2.46461e+06	5.3756e+06	2.18111	1.41e-08	0.688982	0.796168
L-Saccharopine	9.661	277.139	Amino Acids and derivatives		[M+H]+	C11H20N2O6	1.21345e+06	995741	0.820587	0.465233	0.249839	0.525795
Lysine	9.388	147.113	Amino Acids and derivatives	yes	[M+H]+	C6H14N2O2	1.42498e+06	850169	0.596616	0.00496978	0.108463	0
Methionine	1.117	150.058	Amino Acids and derivatives	yes	[M+H]+	C5H11NO2S	5.43403e+07	5.15869e+07	0.94933	0.962484	0	0.0951448
N-Acetyl-DL-glutamic acid	1.28	190.071	Amino Acids and derivatives		[M+H]+	C7H11NO5	1.59732e+07	1.20114e+07	0.75197	0.00838276	0	0.542075
N-Acetylarginine	7.901	217.129	Amino Acids and derivatives		[M+H]+	C8H16N4O3	4.80393e+07	3.21574e+07	0.669399	3.22e-07	0.279297	0.607306
N-Methylthreonine	8.155	134.081	Amino Acids and derivatives		[M+H]+	C5H11NO3	3.4278e+07	3.54494e+07	1.03417	0.0691547	0.617692	0.719027
N6-Acetyl-L-lysine	7.899	189.124	Amino Acids and derivatives		[M+H]+	C8H16N2O3	5.26145e+06	3.29412e+06	0.626087	7.95e-05	0.0860092	0.609637
Phenylalanine	6.699	164.072	Amino Acids and derivatives	yes	[M-H]-	C9H11NO2	666667	445839	0.668759	0.000928613	0.40545	0.558837
Proline	7.562	116.07	Amino Acids and derivatives	yes	[M+H]+	C5H9NO2	7.10726e+07	4.48984e+07	0.631725	8.58e-06	0	0.067299
Propionylcarnitine	6.206	218.139	Amino Acids and derivatives		[M+H]+	C10H19NO4	732061	627773	0.857542	0.697464	0.533609	0.741516
Pyroglutamic acid	8.559	128.035	Amino Acids and derivatives		[M-H]-	C5H7NO3	3.71011e+07	2.4198e+07	0.652218	0.00162232	0	0.380829
Serine	0.752	104.035	Amino Acids and derivatives	yes	[M-H]-	C3H7NO3	9.99688e+06	5.6878e+06	0.568957	3.41e-11	0.503932	0.517117
Targinine	8.993	189.134	Amino Acids and derivatives		[M+H]+	C7H16N4O2	4.68224e+06	2.66521e+06	0.569217	0.00839855	0.411455	0.682991
Threonine	0.757	118.051	Amino Acids and derivatives		[M-H]-	C4H9NO3	3.35256e+07	1.92262e+07	0.573477	9.92e-07	0.00959574	0.295826
Tryptophan	6.655	205.097	Amino Acids and derivatives		[M+H]+	C11H12N2O2	7.30902e+06	6.27891e+06	0.859063	0.357065	0.160167	0.524308
Coumaroyl hexoside	7.17	325.093	Anthocyanins		[M-H]-	C15H18O8	3.36342e+06	4.6523e+06	1.38321	0.000659507	0.535879	0.632397
Malvidin-3-O-beta-D-galactoside	8.93	491.12	Anthocyanins		[M-2H]-	C23H25O12	3.91218e+08	4.1323e+08	1.05626	0.000303735	0.667752	0.87574
Benzoic acid + 2O	7.329	315.072	Benzoic acid and derivatives		[M-H]-	C13H16O9	1.89112e+07	2.02975e+07	1.0733	0.0668887	0.537885	0.59417
2-Isopropylmalic acid	5.673	175.062	Carboxylic Acids		[M-H]-	C7H12O5	7.27953e+06	9.86971e+06	1.35582	0.00182266	0	0
3-O-Feruloylquinic acid	5.408	367.103	Carboxylic Acids		[M-H]-	C17H20O9	3.1764e+08	3.33512e+08	1.04997	0.633404	0.299952	0.3465
3,4-DIHYDROXYPHENYLACETATE	1.064	167.035	Carboxylic Acids		[M-H]-	C8H8O4	1.26431e+07	6.97324e+06	0.551544	0.0151005	0.142742	0.0925141
4-Hydroxyphenylpyruvic acid	0.957	179.035	Carboxylic Acids		[M-H]-	C9H8O4	2.27661e+06	1.45787e+06	0.640369	0.88985	0	0.435091
4-O-feruloyl-D-quinic acid	6.043	367.104	Carboxylic Acids		[M-H]-	C17H20O9	8.97439e+08	816526020	0.90984	0.134866	0.687074	0.633717
Benzamide	1.184	122.06	Carboxylic Acids		[M+H]+	C7H7NO	3.02778e+07	2.19087e+07	0.723589	0.00511327	0.692679	0.646283
Citraconic acid	0.783	129.02	Carboxylic Acids		[M-H]-	C5H6O4	4.90436e+07	4.77248e+07	0.973109	0.70254	0.233245	0.405138
Coumaroyl quinic acid	7.198	337.094	Carboxylic Acids		[M-H]-	C16H18O8	1.96275e+08	2.31285e+08	1.17837	0.0126624	0.737985	0.694871
Methyl chlorogenate	8.65	367.105	Carboxylic Acids		[M-H]-	C17H20O9	623088	489828	0.786129	0.00483515	0.537004	0.164069
Phenylacetic acid	4.87	135.045	Carboxylic Acids		[M-H]-	C8H8O2	9.85963e+06	9.37368e+06	0.950713	0.576203	0.435474	0.496415
Salicylic acid	7.025	137.024	Carboxylic Acids		[M-H]-	C7H6O3	1.15501e+06	1.41846e+06	1.22809	6.73e-06	0.75489	0.851287
Shikimic acid	6.527	173.045	Carboxylic Acids		[M-H]-	C7H10O5	6.9305e+06	9.38253e+06	1.3538	0.00614215	0.733705	0.805533
7-hydroxycoumarin	5.231	161.025	Coumarin derivatives		[M-H]-	C9H6O3	3.86857e+07	2.64176e+07	0.682878	0.000742301	0.729772	0.854411
Daphnetin	6.184	179.034	Coumarin derivatives		[M+H]+	C9H6O4	3.333e+06	3.21346e+06	0.964134	0.707014	0.511921	0.363868
Esculin	5.69	363.068	Coumarin derivatives		[M+Na]+	C15H16O9	8.81173e+06	5.46247e+06	0.619909	0.052943	0.143643	0.691395
Acacetin-7-O-neohesperidoside	8.405	591.172	Flavonoid Glycosides		[M-H]-	C28H32O14	1.22457e+07	5.32823e+06	0.435112	0.000141173	0.497918	0.672726
Apigenin-8-C-glucoside	5.186	431.098	Flavonoid Glycosides		[M-H]-	C21H20O10	1.37378e+07	3.22461e+07	2.34725	1.28e-10	0.478349	0.264277
Datiscin	7.614	593.153	Flavonoid Glycosides		[M-H]-	C27H30O15	2.67678e+08	289583389	1.08183	0.115995	0.659517	0.924877
Diosmetin-7-O-neohesperidoside	8.342	607.166	Flavonoid Glycosides		[M-H]-	C28H32O15	101770976	1.31478e+08	1.2919	7.05e-07	0.793536	0.722173
Flavone base + 4O, C-Pen, C-Hex	7.282	579.135	Flavonoid Glycosides		[M-H]-	C26H28O15	6.16613e+06	9.05875e+06	1.46912	0.00804363	0.788733	0.61193
Isorhoifolin	5.775	577.157	Flavonoid Glycosides		[M-H]-	C27H30O14	2.47172e+07	2.4007e+07	0.971265	0.612717	0.868886	0.917424
kaempferol 7-neohesperidoside	6.168	595.165	Flavonoid Glycosides		[M+H]+	C27H30O15	2.34248e+07	2.72748e+07	1.16435	0.0964934	0.650684	0.779769
Luteolin-3',7-di-O-glucoside	6.408	609.145	Flavonoid Glycosides		[M-H]-	C27H30O16	765626	1.24762e+06	1.62954	0.000249974	0.710762	0.835179
Rhoifolin	5.767	579.171	Flavonoid Glycosides		[M+H]+	C27H30O14	2.73694e+07	2.58196e+07	0.943377	0.194818	0.795769	0.859015
Vicenin	6.509	593.153	Flavonoid Glycosides		[M-H]-	C27H30O15	3.00928e+07	3.32811e+07	1.10595	0.0518917	0.630972	0.679071
Apiin	8.283	565.154	Flavonoids		[M+H]+	C26H28O14	2.32591e+06	3.24586e+06	1.39552	0.000101034	0.747057	0.878486
Cosmosiin	8.455	433.113	Flavonoids		[M+H]+	C21H20O10	4.92629e+08	5.72507e+08	1.16215	0.0175456	0.893276	0.876366
Isokaempferide	5.954	299.056	Flavonoids		[M-H]-	C16H12O6	2.72632e+07	3.72141e+07	1.36499	5.45e-05	0.862806	0.78125
Kaempferide	9.317	299.056	Flavonoids		[M-H]-	C16H12O6	1.76149e+08	2.20455e+08	1.25153	0.000117643	0.86836	0.828096
Luteolin	9.853	287.055	Flavonoids	yes	[M+H]+	C15H10O6	5.93384e+06	9.8015e+06	1.6518	8.83e-05	0.717915	0.738781
Vitexin	7.578	431.1	Flavonoids		[M-H]-	C21H20O10	9.87619e+07	1.17705e+08	1.1918	0.00282598	0.544513	0.826258
Aconitic acid	7.604	173.009	Organic Acids		[M-H]-	C6H6O6	537830170	5.8959e+08	1.09624	0.080876	0.436842	0.68946
Citric acid	4.267	191.02	Organic Acids		[M-H]-	C6H8O7	36371035	3.95864e+07	1.08841	0.0619509	0	0.534594
D-(+)-Malic acid	7.603	133.014	Organic Acids		[M-H]-	C4H6O5	4.39962e+08	3.98457e+08	0.905663	0.0506188	0.0879459	0.327379
Succinic acid	1.406	117.02	Organic Acids		[M-H]-	C4H6O4	1.57975e+08	1.29966e+08	0.8227	0.322252	0.516457	0.482331
2,4-Dinitrophenol	0.956	183.005	Others		[M-H]-	C6H4N2O5	3.11092e+06	3.30113e+06	1.06114	0.117479	0.520815	0
4-Hydroxymandelonitrile	1.183	150.055	Others		[M+H]+	C8H7NO2	2.21522e+07	1.61776e+07	0.730293	0.00730788	0.679176	0.64172
4-Methyl-5-thiazoleethanol	6.673	144.048	Others		[M+H]+	C6H9NOS	5.86958e+06	3.88012e+06	0.661056	0.000968568	0.787672	0.814032
Allantoin	5.466	157.037	Others		[M-H]-	C4H6N4O3	3.49106e+06	1.13356e+06	0.324703	1.31e-09	0.406813	0.511251
Glutathione (oxidized)	10.031	611.144	Others		[M-H]-	C20H32N6O12S2	1.87828e+06	886468	0.471957	0.22653	0	0.140501
Glutathione (reduced)	8.859	306.076	Others		[M-H]-	C10H17N3O6S	1.04745e+07	5.81631e+06	0.555285	0.773185	0	0
Glycerophosphate	8.703	171.006	Others		[M-H]-	C3H9O6P	4.63905e+06	4.1916e+06	0.903547	0.910947	0	0.605815
Hyocholic acid	12.671	158.154	Others		[M+H]+	C24H40O5	3.58045e+07	3.38592e+07	0.945667	0.0010945	0	0
Indole-3-carboxyaldehyde	6.655	146.06	Others		[M+H]+	C9H7NO	1.30224e+06	1.11114e+06	0.853255	0.324626	0.129113	0.511759
Maritimein	8.769	447.093	Others		[M-H]-	C21H20O11	4.05976e+07	6.32322e+07	1.55754	0.000847116	0.616136	0.709355
Phenylacetaldehyde	5.413	121.065	Others		[M+H]+	C8H8O	21304314	2.44861e+07	1.14935	0.0797628	0.665939	0.902572
Pyridoxal	1.108	168.051	Others		[M+H]+	C8H9NO3	6.1849e+06	5923480	0.957732	0.637973	0.580898	0.777766
Pyridoxamine	7.778	169.097	Others		[M+H]+	C8H12N2O2	2.05917e+06	1.88301e+06	0.914452	0.101015	0.494072	0.318276
Salsolinol	5.815	180.102	Others		[M+H]+	C10H13NO2	1.9545e+06	2.13568e+06	1.0927	0.278864	0	0
Sinapoyl aldehyde	6.141	207.067	Others		[M-H]-	C11H12O4	1.35709e+07	1.51877e+07	1.11914	0.0420333	0.40057	0.536863
Tributyl phosphate	0.867	267.174	Others		[M+H]+	C12H27O4P	649914	558247	0.858954	0.00461208	0.291911	0
Tris(2-butoxyethyl) phosphate	15.934	399.251	Others		[M+H]+	C18H39O7P	1.0509e+07	1.03843e+07	0.988139	0.59738	0	0
Xanthurenic acid	5.035	204.031	Others		[M-H]-	C10H7NO4	2.95645e+06	3.46838e+06	1.17316	0.0683055	0.631168	0.845488
Zeatin-7-N-glucoside	6.516	382.171	Others		[M+H]+	C16H23N5O6	2.59244e+06	3.43812e+06	1.32621	4.46e-05	0.514531	0.551504
3,4-Dimethoxycinnamic acid	7.176	191.07	Phenolic Acid		[M+H-H2O]+	C11H12O4	4.28702e+06	5.54461e+06	1.29335	3.78e-05	0.825552	0.929513
Caffeic acid	6.136	181.049	Phenolic Acid	yes	[M+H]+	C9H8O4	1.46664e+07	1.43914e+07	0.981248	0.692991	0.336693	0.451592
Ferulic acid	3.55	195.065	Phenolic Acid		[M+H]+	C10H10O4	2.33352e+06	2.96733e+06	1.27161	0.0390056	0.416912	0.119681
Vanillic acid	7.152	167.035	Phenolic Acid		[M-H]-	C8H8O4	456097	455280	0.99821	0.489604	0.647088	0.844463
Coniferylaldehyde	6.803	179.07	Phenolics		[M+H]+	C10H10O3	1.1294e+06	1.39137e+06	1.23195	0.000634818	0.813659	0.884146
Thymol	9.18	151.112	Phenolics		[M+H]+	C10H14O	6.06544e+06	7.67063e+06	1.26465	0.0147406	0.535939	0.738117
Salidroside	5.328	299.114	Phenylpropanoid Glycosides		[M-H]-	C14H20O7	2.11264e+06	3.14371e+06	1.48805	0.000146223	0.633675	0.880553
1-Methyladenosine	7.214	282.12	Purines, Nucleosides, Nucleotides		[M+H]+	C11H15N5O4	1.02008e+07	9.5225e+06	0.933501	0.477724	0	0
5-Methylthioadenosine	2.216	298.097	Purines, Nucleosides, Nucleotides		[M+H]+	C11H15N5O3S	2.07244e+06	6.76426e+06	3.26391	0.146751	0	0
Adenine	6.045	134.038	Purines, Nucleosides, Nucleotides		[M-H]-	C5H5N5	1.31184e+07	1.13585e+07	0.865846	0.0531992	0.627136	0.639668
Adenosine	4.788	266.089	Purines, Nucleosides, Nucleotides		[M-H]-	C10H13N5O4	1.00966e+06	1.0084e+06	0.998744	0.574367	0.275177	0
Adenosine 5'-monophosphate	8.781	370.053	Purines, Nucleosides, Nucleotides		[M+Na]+	C10H14N5O7P	432892	473770	1.09443	0.396075	0	0.185951
Adenosine-3-monophosphate	1.083	346.058	Purines, Nucleosides, Nucleotides		[M-H]-	C10H14N5O7P	1.24995e+07	1.30625e+07	1.04504	0.598575	0	0
Guanine	6.309	150.042	Purines, Nucleosides, Nucleotides		[M-H]-	C5H5N5O	347897	358783	1.03129	0.477882	0.625269	0.548294
Guanosine	7.035	282.084	Purines, Nucleosides, Nucleotides		[M-H]-	C10H13N5O5	973241	739877	0.76022	0.0961531	0	0
Inosine	6.125	267.074	Purines, Nucleosides, Nucleotides		[M-H]-	C10H12N4O5	3.40823e+07	3.58279e+07	1.05122	0.791982	0	0
Inosine-5'-monophosphate	9.052	347.04	Purines, Nucleosides, Nucleotides		[M-H]-	C10H13N4O8P	4.50389e+06	5.55701e+06	1.23382	0.226517	0	0.235799
N6-Methyladenine	5.955	150.077	Purines, Nucleosides, Nucleotides		[M+H]+	C6H7N5	4.01916e+07	2.30875e+07	0.574434	0.00441561	0.660393	0.767453
5-Methylcytosine	5.835	126.066	Pyrimidines, Nucleosides, Nucleotides		[M+H]+	C5H7N3O	5.89416e+07	5.37799e+07	0.912428	0.0191387	0.494895	0.824544
Cytidine	1.078	244.093	Pyrimidines, Nucleosides, Nucleotides		[M+H]+	C9H13N3O5	6.02478e+06	5.02173e+06	0.833512	0.418326	0	0
Cytidine-5'-monophosphate	9.344	322.045	Pyrimidines, Nucleosides, Nucleotides		[M-H]-	C9H14N3O8P	524108	555377	1.05966	0.573601	0.249711	0.35224
Cytosine	5.65	112.051	Pyrimidines, Nucleosides, Nucleotides		[M+H]+	C4H5N3O	1.66346e+07	1.35487e+07	0.814491	0.00279844	0.439309	0.78329
Nicotimide mononucleotide	9.047	335.064	Pyrimidines, Nucleosides, Nucleotides		[M+H]+	C11H15N2O8P	1.16332e+06	860370	0.73958	0.385094	0.107703	0.513935
Pseudouridine	6.847	243.063	Pyrimidines, Nucleosides, Nucleotides		[M-H]-	C9H12N2O6	370156	312282	0.843648	0.0159911	0	0
Uridine	1.262	245.076	Pyrimidines, Nucleosides, Nucleotides		[M+H]+	C9H12N2O6	4.25325e+06	3.22611e+06	0.758504	0.361998	0	0
Uridine 5'-monophosphate	8.875	325.044	Pyrimidines, Nucleosides, Nucleotides		[M+H]+	C9H13N2O9P	749593	824315	1.09968	0.168706	0.35234	0.67781
6-Phosphogluconic acid	0.98	275.022	Sugar Acids		[M-H]-	C6H13O10P	1.95017e+07	1.91975e+07	0.984402	0.507479	0	0.425344
Galactarate	0.783	209.03	Sugar Acids		[M-H]-	C6H10O8	2.79159e+07	2.62462e+07	0.940186	0.823123	0	0
Gluconic acid lactone	2.966	177.04	Sugar Acids		[M-H]-	C6H10O6	1.80257e+07	1.8616e+07	1.03275	0.932489	0.514558	0.781918
Arabitol(D)	6.025	151.061	Sugar Alcohols		[M-H]-	C5H12O5	1.02326e+06	1.6077e+06	1.57115	3.11e-06	0.740204	0.472213
Galactinol dihydrate	9.579	341.109	Sugar Alcohols		[M-H]-	C12H22O11	1.55098e+08	1.97229e+08	1.27164	1.5e-05	0.686738	0.650401
D-Glucose 6-phosphate	9.342	259.022	Sugar Phosphates		[M-H]-	C6H13O9P	5.11445e+06	4.19206e+06	0.81965	0.663474	0	0.471462
Glucose-1-phosphate	0.818	261.037	Sugar Phosphates		[M+H]+	C6H13O9P	1.07145e+07	1.26818e+07	1.18361	0.327392	0	0.455192
Mannose 1-phosphate	9.64	259.022	Sugar Phosphates	yes	[M-H]-	C6H13O9P	8.19954e+06	6.12558e+06	0.747064	0.393702	0	0.337975
D-FRUCTOSE	8.65	179.056	Sugars		[M-H]-	C6H12O6	4.33983e+07	3.84374e+07	0.88569	0.0600745	0.784945	0.377942
Galactose	8.271	198.097	Sugars		[M+NH4]+	C6H12O6	1.75625e+07	1.83636e+07	1.04562	0.301494	0.427707	0.00459869
Gentiobiose	0.83	360.15	Sugars		[M+NH4]+	C12H22O11	1.84911e+08	2.01393e+08	1.08914	0.00239064	0	0.468859
Glucose	3.68	179.056	Sugars		[M-H]-	C6H12O6	8.6652e+08	8.15723e+08	0.941378	0.249402	0.747831	0.731337
Glyceraldehyde	5.036	89.0247	Sugars		[M-H]-	C3H6O3	1.96806e+08	189486515	0.962811	0.0893092	0.646483	0.697063
Palatinose	4.952	341.11	Sugars		[M-H]-	C12H22O11	4.77425e+07	3.94139e+07	0.825551	0.0093947	0.831263	0.835653
Raffinose	0.831	503.164	Sugars		[M-H]-	C18H32O16	5.9558e+06	6.56028e+06	1.10149	0.1408	0	0.31152
Sucrose	5.525	341.11	Sugars		[M-H]-	C12H22O11	1.64613e+07	1.60387e+07	0.97433	0.649792	0.722074	0.799925
Trehalose	7.226	341.109	Sugars		[M-H]-	C12H22O11	2.64173e+06	2.20542e+06	0.834839	0.20342	0.441051	0.613057
Ascorbic acid	4.789	175.026	Vitamins		[M-H]-	C6H8O6	3.97284e+07	2.72763e+07	0.686569	0.0539999	0.289346	0.72253
Dehydroascorbic acid	0.861	173.009	Vitamins		[M-H]-	C6H6O6	1.86385e+07	2.02265e+07	1.0852	0.374478	0	0
Pantothenic acid	6.24	220.118	Vitamins		[M+H]+	C9H17NO5	348351	508009	1.45833	9.57e-07	0.752311	0.728861
Thiamine	6.673	265.112	Vitamins		[M]+	C12H17N4OS	2.59748e+07	1.70216e+07	0.655311	0.000771231	0.787398	0.812332
