# Supplementary material for: Variation in morpho-physiological and metabolic responses to low nitrogen stress across the sorghum association panel
Source: BMC Plant Biol. 2022 Sep 9;22:433. doi: 10.1186/s12870-022-03823-2 (PMC9461132; doi:10.1186/s12870-022-03823-2)
Supplement: Supplementary file 5 — Table S5. Correlation values between yield and 145 metabolites. [file 12870_2022_3823_MOESM5_ESM.xlsx]

## Sheet: CorrelationTable
Table S5. Pearson correlation values between yield and 145 metabolites.
Metabolite	Correlation value between metabolite and yiled under HN (Pearson)	P-value (HN)	Correlation value between metabolite and yiled under LN (Pearson)	P-value (LN)
Glyceraldehyde	0.316123	0.0531715	0.285158	0.0671789
Serine	0.000192932	0.999083	-0.162306	0.304444
Threonine	-0.0748465	0.655164	-0.0992141	0.531891
Adenine	-0.138768	0.406042	0.0436039	0.78394
Phenylacetic acid	0.0715871	0.669307	0.288258	0.064132
Glutamine	0.107284	0.521456	0.104355	0.51074
7-hydroxycoumarin	0.171405	0.303499	0.0183918	0.907965
Dehydroascorbic acid	0.0104536	0.950332	-0.0383056	0.809675
2-Isopropylmalic acid	-0.232327	0.160435	-0.0325732	0.837742
Xanthurenic acid	0.116942	0.484427	-0.105956	0.504238
Sinapoyl aldehyde	0.177167	0.287286	0.0390852	0.805875
Galactarate	0.274604	0.0952216	0.0370251	0.815926
5-Hydroxy-L-tryptophan	0.12555	0.452611	0.143337	0.365155
6-Phosphogluconic acid	-0.0104861	0.950178	0.0606595	0.702753
Kaempferide	-0.0359063	0.830534	-0.0175799	0.912012
Salidroside	0.317082	0.0524147	-0.0213339	0.893322
Palatinose	0.0892985	0.593929	0.259102	0.0975331
Adenosine-3-monophosphate	-0.11263	0.500786	0.0537134	0.735483
4-O-feruloyl-D-quinic acid	-0.161216	0.333571	0.012697	0.936392
Vitexin	-0.123356	0.460611	0.153214	0.33269
Maritimein	0.279955	0.0886917	0.181061	0.25117
Raffinose	0.20156	0.22494	0.044307	0.780541
Vicenin	-0.158807	0.34094	-0.142463	0.368117
Diosmetin-7-O-neohesperidoside	-0.0508604	0.761701	-0.0859441	0.588387
Glycine-Betaine	-0.172234	0.301133	-0.114359	0.470825
N-Acetylputrescine	0.0119481	0.943243	0.0897558	0.571889
Alanine betaine	-0.147564	0.376636	-0.128014	0.419138
Trigonelline	0.172273	0.301022	0.0259173	0.87058
Methionine	-0.0437817	0.794094	0.202024	0.199482
Thymol	0.114554	0.493453	-0.27375	0.079388
Hyocholic acid	0.108193	0.517911	0.277877	0.0747855
5-Aminovaleric acid	-0.315445	0.0537118	-0.247259	0.114408
L-Carnitine	-0.120129	0.472512	-0.0738336	0.642153
Pyridoxal	-0.0726453	0.664702	0.172791	0.273834
Daphnetin	0.232989	0.159213	0.247917	0.113415
Caffeic acid	0.132171	0.428934	0.146481	0.354622
beta-Tyrosine	-0.231303	0.162339	0.152179	0.336007
N-Acetyl-DL-glutamic acid	0.0688113	0.68144	-0.0965476	0.543028
3,4-Dimethoxycinnamic acid	0.0101483	0.951781	-0.0619009	0.696958
Cytidine	0.131592	0.430975	0.0972771	0.53997
Uridine	0.0813612	0.627253	0.117976	0.456816
Glucose-1-phosphate	-0.15512	0.352409	-0.125019	0.430188
Luteolin	0.0701445	0.675602	0.0194848	0.902521
Gentiobiose	-0.0375771	0.822772	-0.0268813	0.86581
Esculin	0.259904	0.11506	0.0741006	0.640946
Cosmosiin	-0.136643	0.413337	-0.1057	0.505278
Apiin	-0.0699003	0.67667	-0.17948	0.255403
Pyroglutamic acid	-0.30219	0.0651873	-0.169957	0.2819
D-(+)-Malic acid	0.160709	0.335113	0.0383552	0.809433
Salicylic acid	0.0988409	0.554928	0.295056	0.0578346
Guanine	-0.153111	0.358756	0.109371	0.490518
Arabitol(D)	0.198302	0.232682	0.246305	0.115857
Histidine	-0.159309	0.339395	0.21007	0.181785
Allantoin	-0.261914	0.112176	0.00398399	0.980023
Phenylalanine	0.00934771	0.955581	0.0498376	0.753952
3,4-DIHYDROXYPHENYLACETATE	0.11388	0.496016	0.0797808	0.615501
3-Methylhistidine	-0.297791	0.0693963	0.12029	0.44797
Glycerophosphate	-0.076684	0.647243	-0.0600374	0.705664
Shikimic acid	-0.266486	0.105824	-0.0687192	0.665434
Arginine	-0.0866894	0.604797	-0.103392	0.514667
Gluconic acid lactone	-0.192891	0.245937	0.171815	0.276595
4-Hydroxyphenylpyruvic acid	0.112274	0.502152	0.0747114	0.63819
D-FRUCTOSE	0.2937	0.0734996	0.0356101	0.822846
2,4-Dinitrophenol	0.282214	0.0860419	-0.134394	0.396133
Citric acid	0.0151972	0.927844	-0.0674564	0.671232
Pseudouridine	-0.0237387	0.887501	-0.050876	0.74899
Mannose 1-phosphate	-0.0816233	0.626141	-0.0089914	0.954933
D-Glucose 6-phosphate	-0.0981147	0.557854	-0.0296987	0.851894
Adenosine	0.164415	0.323936	0.228387	0.145736
Inosine	0.230608	0.16364	0.210687	0.180476
Guanosine	0.105714	0.527605	-0.0352074	0.824818
Isokaempferide	-0.0172154	0.918292	-0.0525612	0.740958
Benzoic acid + 2O	0.219616	0.185229	-0.189301	0.229876
Cytidine-5'-monophosphate	-0.196372	0.237353	-0.116287	0.463328
Coumaroyl hexoside	0.131471	0.431404	-0.0958822	0.545824
Trehalose	-0.000576294	0.99726	0.112494	0.478139
Galactinol dihydrate	0.0767309	0.647041	0.0440265	0.781897
Inosine-5'-monophosphate	-0.231973	0.161092	-0.196188	0.213052
Methyl chlorogenate	-0.0054054	0.974306	0.273313	0.0798889
Apigenin-8-C-glucoside	-0.17817	0.284522	0.151584	0.337922
Isorhoifolin	-0.226825	0.170854	-0.0322893	0.839138
Flavone base + 4O, C-Pen, C-Hex	0.277328	0.0918532	0.0207926	0.896014
Luteolin-3',7-di-O-glucoside	0.0361129	0.829573	-0.245492	0.117104
Cysteamine	0.265155	0.107645	-0.0380748	0.810801
4-AMINOBUTYRIC ACID	-0.142492	0.393434	-0.273997	0.0791067
Choline	0.0048487	0.976951	0.0115481	0.942137
Cytosine	-0.116896	0.484597	0.107152	0.499413
Histamine	0.0751454	0.653873	0.0673204	0.671857
Proline	-0.184685	0.266988	-0.109384	0.490466
Phenylacetaldehyde	0.189448	0.254628	-0.201672	0.200283
5-Methylcytosine	-0.126878	0.447808	0.0121921	0.938916
N-Methylthreonine	0.0954056	0.56883	-0.242151	0.122332
Betaine	-0.00492494	0.976589	0.0546392	0.731092
4-Methyl-5-thiazoleethanol	-0.0594999	0.722706	-0.084085	0.596509
Indole-3-carboxyaldehyde	0.0604206	0.718589	0.212072	0.177562
4-Guanidinobutyric acid	-0.134704	0.420058	-0.142244	0.368863
Lysine	0.165379	0.32107	-0.227673	0.147035
N6-Methyladenine	0.274602	0.0952241	0.228242	0.146
Triethanolamine	0.0269393	0.872451	-0.147193	0.352261
5-Aminovaleric acid betaine	-0.240219	0.146303	-0.248269	0.112887
2-Aminoadipic acid	0.235181	0.155216	-0.147823	0.350181
Pyridoxamine	-0.236081	0.153594	-0.212618	0.176422
Coniferylaldehyde	0.24369	0.140386	-0.0291368	0.854666
Salsolinol	0.240736	0.145411	-0.183314	0.245221
N6-Acetyl-L-lysine	-0.163451	0.326822	-0.102181	0.519633
Targinine	-0.113985	0.495614	-0.0748473	0.637577
Ferulic acid	-0.111167	0.506403	0.233836	0.136107
Galactose	-0.104144	0.533786	0.064433	0.685188
Acetylcarnitine	-0.0702005	0.675358	-0.00242779	0.987825
Tryptophan	0.0506251	0.762772	0.213762	0.174051
N-Acetylarginine	-0.189038	0.255676	-0.286513	0.0658329
Propionylcarnitine	0.00111318	0.994708	-0.00469591	0.976454
Pantothenic acid	-0.184715	0.266909	-0.00704625	0.964675
Thiamine	-0.0646301	0.699866	-0.0817374	0.606836
L-Saccharopine	-0.0155722	0.926069	-0.0503722	0.751397
1-Methyladenosine	0.207569	0.211128	-0.0520523	0.743381
5-Methylthioadenosine	-0.100477	0.548363	0.255787	0.10205
Uridine 5'-monophosphate	0.0874359	0.601679	-0.146781	0.353627
Nicotimide mononucleotide	0.230135	0.164531	0.0741969	0.640511
Adenosine 5'-monophosphate	-0.124729	0.455597	0.0429187	0.787256
Zeatin-7-N-glucoside	0.17635	0.289552	-0.036493	0.818526
Rhoifolin	-0.182455	0.272907	0.0275728	0.86239
kaempferol 7-neohesperidoside	0.281064	0.0873832	-0.0132636	0.93356
Sucrose	0.241579	0.143963	0.327933	0.0339952
Acacetin-7-O-neohesperidoside	0.111408	0.505474	0.324939	0.0357603
Datiscin	0.318102	0.0516187	0.347261	0.0242449
Alanine	-0.141905	0.395406	0.399917	0.00868901
Diphenylamine	-0.0808184	0.62956	0.527933	0.000326685
Phytosphingosine	-0.0508793	0.761615	0.343642	0.0258681
Tris(2-butoxyethyl) phosphate	0.0489631	0.770347	0.368408	0.0163674
3-O-Feruloylquinic acid	-0.274183	0.0957512	-0.312163	0.0441567
Glutathione (oxidized)	-0.0100331	0.952328	-0.392827	0.010072
Glutamic acid	-0.290908	0.076408	-0.317142	0.0407117
Tributyl phosphate	0.0817985	0.625397	0.43526	0.0039662
Succinic acid	0.363066	0.0250656	0.123113	0.437308
Citraconic acid	0.339739	0.0369011	0.0613796	0.699389
Coumaroyl quinic acid	0.382588	0.0177577	0.119373	0.451463
Malvidin-3-O-beta-D-galactoside	0.330313	0.042825	-0.156096	0.323565
Vanillic acid	-0.516128	0.000910087	-0.234181	0.135513
Glutathione (reduced)	-0.323993	0.0472112	-0.00986273	0.950571
Ascorbic acid	0.363702	0.0247934	0.41154	0.00677439
Benzamide	0.35715	0.0277188	0.492705	0.000917063
4-Hydroxymandelonitrile	0.349927	0.0312681	0.499912	0.000749158
Aconitic acid	-0.449833	0.00460359	-0.337548	0.0288041
Glucose	0.36241	0.0253492	0.350345	0.0229302
